# Supplementary material for: PI(3,4,5)P3 allosteric regulation of repressor activator protein 1 controls antigenic variation in trypanosomes
Source: eLife. 2023 Nov 29;12:RP89331. doi: 10.7554/eLife.89331 (PMC10686619; doi:10.7554/eLife.89331)
Supplement: Supplementary file 1. — Gene expression analysis by RNA-seq using Oxford nanopore sequencing of T. brucei bloodstream forms exclusively expressing mutant (D360A/N362A) compared to wildtype PIP5Pase. cDNA was synthesized from poly-A enriched RNAs. The data combines three biological replicates. LogFC, log2 fold-change; LogCPM, log2 counts per million; FDR, false discovery rate, calculated using the Benjamini-Hochberg method. [file elife-89331-supp1.xlsx]

## Sheet: RNAseq PIP5Pase Mut vs WT
Gene ID	Chromosome	LogFC	LogCPM	F	p-value	FDR	Annotation
Tb427_000441400:pseudogene	Chr6_3B_Tb427v10	6.81729	2.64109	20.4822	0.00150837	0.0298955	hypothetical protein
Tb427_000577000:pseudogene	Chr9_3A_Tb427v10	6.51282	2.41916	21.0687	0.00137762	0.0283782	Trypanosomal VSG domain/Trypanosome variant surface glycoprotein C-terminal domain containing protein, putative
Tb427_000850900	Chr1_3A_Tb427v10	6.5074	2.28718	14.1078	0.00467347	0.0534111	unspecified product
Tb427_000188400	Chr1_3A_Tb427v10	6.48777	2.29727	17.8443	0.00232552	0.037325	hypothetical protein, conserved
Tb427_000195600:pseudogene	Chr1_3A_Tb427v10	6.45156	5.48166	13.3288	0.00391511	0.0490849	Trypanosome variant surface glycoprotein (A-type)/Trypanosome variant surface glycoprotein C-terminal domain containing protein, putative
Tb427_000186800:pseudogene	Chr1_3A_Tb427v10	6.39409	2.21211	13.6559	0.00512685	0.0563789	Trypanosomal VSG domain/Trypanosome variant surface glycoprotein C-terminal domain containing protein, putative
Tb427_000657100:pseudogene	unitig_1857_Tb427v10	6.36712	2.35597	31.1149	0.00036896	0.0132536	Retrotransposon hot spot protein, putative
Tb427_000392400:pseudogene	Chr6_3A_Tb427v10	6.29092	2.26398	30.0441	0.000417248	0.0141771	Trypanosomal VSG domain/Trypanosome variant surface glycoprotein C-terminal domain containing protein, putative
Tb427_000572200	Chr9_3A_Tb427v10	6.25248	2.15578	19.9925	0.00162939	0.0309502	hypothetical protein, conserved
Tb427_000859600	Chr7_5A_Tb427v10	6.10344	2.06467	16.5871	0.00290514	0.0416358	unspecified product
Tb427_000680200:pseudogene	unitig_190_Tb427v10	6.02352	2.03284	23.5624	0.000955544	0.0232714	hypothetical protein, conserved
Tb427_000421600	Chr6_3B_Tb427v10	5.93541	1.93205	17.5789	0.00243508	0.0381143	hypothetical protein
Tb427_000196000:pseudogene	Chr1_3A_Tb427v10	5.92134	1.88596	8.42085	0.017899	0.101895	hypothetical protein, conserved
Tb427_000592600	Chr9_3A_Tb427v10	6.07939	3.46431	49.2029	2.42e-05	0.00273317	Trypanosome variant surface glycoprotein C-terminal domain containing protein, putative
Tb427_000094800:pseudogene	Chr10_3B_Tb427v10	6.03809	2.15072	20.7892	0.00143812	0.0288769	Trypanosomal VSG domain/Trypanosome variant surface glycoprotein C-terminal domain containing protein, putative
Tb427_000566400:pseudogene	Chr9_3A_Tb427v10	6.03431	2.08142	19.7666	0.00168924	0.0313588	Trypanosome variant surface glycoprotein C-terminal domain containing protein, putative
Tb427_000440400:pseudogene	Chr6_3B_Tb427v10	6.02551	2.13335	14.345	0.00445527	0.0524336	Trypanosome variant surface glycoprotein C-terminal domain containing protein, putative
Tb427_000219500:pseudogene	Chr1_3A_Tb427v10	5.88848	2.02658	13.6892	0.00509162	0.0560709	hypothetical protein, conserved
Tb427_000321700:pseudogene	Chr4_3A_Tb427v10	6.00108	1.96042	8.61548	0.0169628	0.100106	Trypanosome variant surface glycoprotein (A-type)/Trypanosome variant surface glycoprotein C-terminal domain containing protein, putative
Tb427_000438800	Chr6_3B_Tb427v10	5.94666	2.04559	19.3762	0.00179917	0.0324112	Trypanosomal VSG domain/Trypanosome variant surface glycoprotein C-terminal domain containing protein, putative
Tb427_000421100:pseudogene	Chr6_3B_Tb427v10	5.87463	1.99745	23.0324	0.0010302	0.024225	hypothetical protein, conserved
Tb427_000557900:pseudogene	Chr9_3A_Tb427v10	5.93495	1.90111	13.4968	0.00529923	0.057028	Trypanosome variant surface glycoprotein (A-type), putative
Tb427_000251900:pseudogene	Chr1_3B_Tb427v10	5.93182	2.06741	20.2721	0.00155889	0.0303268	Trypanosome variant surface glycoprotein (A-type)/Trypanosome variant surface glycoprotein C-terminal domain containing protein, putative
Tb427_000817100:pseudogene	unitig_301_Tb427v10	5.83318	1.9885	21.4249	0.00130498	0.0276386	hypothetical protein, conserved
Tb427_000301500	Chr3_5A_Tb427v10	5.81284	1.95062	22.399	0.00112907	0.0253747	hypothetical protein, conserved
Tb427_000594300:pseudogene	Chr9_3A_Tb427v10	5.88848	2.02658	13.6892	0.00509162	0.0560709	Trypanosomal VSG domain/Trypanosome variant surface glycoprotein C-terminal domain containing protein, putative
Tb427_000145800:pseudogene	Chr11_3B_Tb427v10	5.87853	2.05565	15.4727	0.00357422	0.0465079	Trypanosome variant surface glycoprotein (A-type), putative
Tb427_000093900	Chr10_3B_Tb427v10	5.79877	1.94763	24.644	0.000822755	0.0220178	hypothetical protein, conserved
Tb427_000855000	Chr4_3B_Tb427v10	5.77616	1.996	21.4055	0.00130881	0.0276386	unspecified product
Tb427_000024100:pseudogene	BES7_Tb427v10	5.73729	1.92828	23.0367	0.00102957	0.024225	hypothetical protein, conserved
Tb427_000814700:pseudogene	unitig_3015_Tb427v10	5.73281	1.89901	23.8245	0.000921089	0.0230887	hypothetical protein, conserved
Tb427_000084700:pseudogene	Chr10_3B_Tb427v10	5.69865	1.82509	14.6811	0.00416717	0.0508881	hypothetical protein, conserved
Tb427_000188600:pseudogene	Chr1_3A_Tb427v10	5.7803	3.22429	9.92483	0.00940881	0.0752306	Trypanosome variant surface glycoprotein C-terminal domain containing protein, putative
Tb427_000116900:pseudogene	Chr11_3A_Tb427v10	5.77616	1.996	21.4055	0.00130881	0.0276386	Trypanosome variant surface glycoprotein (A-type), putative
Tb427_000194100:pseudogene	Chr1_3A_Tb427v10	5.68598	3.02164	10.6658	0.00767336	0.0690012	hypothetical protein, conserved
Tb427_000489900:pseudogene	Chr8_3A_Tb427v10	5.65506	1.88772	13.2568	0.00557306	0.0582482	hypothetical protein, conserved
Tb427_000683900:pseudogene	unitig_191_Tb427v10	5.64782	1.8573	18.4709	0.00208996	0.0352752	hypothetical protein
Tb427_000507100	Chr8_5A_Tb427v10	5.63719	4.25409	65.9311	6.28e-06	0.00158855	hypothetical protein, conserved
Tb427_000249200:pseudogene	Chr1_3B_Tb427v10	5.62125	1.90811	19.7403	0.00169638	0.0313588	hypothetical protein, conserved
Tb427_000025700	Chr10_3A_Tb427v10	5.55978	1.76698	20.1687	0.00158452	0.0305407	hypothetical protein, conserved
Tb427_000490200:pseudogene	Chr8_3A_Tb427v10	5.69117	1.85447	16.9765	0.00270828	0.0401727	Trypanosome variant surface glycoprotein (A-type), putative
Tb427_000255900:pseudogene	Chr1_3B_Tb427v10	5.53285	1.77882	17.462	0.00248535	0.0384632	Reverse transcriptase (RNA-dependent DNA polymerase), putative
Tb427_000314500:pseudogene	Chr4_3A_Tb427v10	5.68368	1.82204	17.7864	0.0023489	0.037424	Trypanosome variant surface glycoprotein (A-type), putative
Tb427_000745500:pseudogene	unitig_2230_Tb427v10	5.53285	1.77882	17.462	0.00248535	0.0384632	Retrotransposon hot spot protein, putative
Tb427_000233800	Chr1_3A_Tb427v10	5.52327	2.53906	21.8903	0.000702542	0.0199146	hypothetical protein, conserved
Tb427_000188500:pseudogene	Chr1_3A_Tb427v10	5.44241	1.69508	10.1894	0.0112469	0.0823893	hypothetical protein, conserved
Tb427_000157000:pseudogene	Chr11_3B_Tb427v10	5.63455	1.911	19.0393	0.00190118	0.0334395	Trypanosomal VSG domain/Trypanosome variant surface glycoprotein C-terminal domain containing protein, putative
Tb427_000219700	Chr1_3A_Tb427v10	5.43673	1.75309	21.2964	0.00133061	0.0277885	hypothetical protein
Tb427_000563400	Chr9_3A_Tb427v10	5.41423	1.6836	18.5209	0.00207245	0.035111	hypothetical protein
Tb427_000185800:pseudogene	Chr1_3A_Tb427v10	5.59156	6.27651	9.84336	0.00962694	0.0760229	Trypanosome variant surface glycoprotein (A-type)/Trypanosome variant surface glycoprotein C-terminal domain containing protein, putative
Tb427_000447000:pseudogene	Chr6_3B_Tb427v10	5.40727	1.73123	17.1808	0.00261162	0.0396463	hypothetical protein
Tb427_000411000:pseudogene	Chr6_3A_Tb427v10	5.54513	1.72186	14.1482	0.00463537	0.0533791	Trypanosome variant surface glycoprotein (A-type)/Trypanosome variant surface glycoprotein C-terminal domain containing protein, putative
Tb427_000252000	Chr1_3B_Tb427v10	5.38317	1.73635	12.6837	0.00630085	0.0621879	hypothetical protein, conserved
Tb427_000220800	Chr1_3A_Tb427v10	5.37778	1.70364	11.887	0.00751838	0.068275	hypothetical protein
Tb427_000605900:pseudogene	Chr9_3B_Tb427v10	5.37778	1.70364	11.887	0.00751838	0.068275	hypothetical protein, conserved
Tb427_000250300	Chr1_3B_Tb427v10	5.36049	5.29312	13.8946	0.00342937	0.0454444	hypothetical protein, conserved
Tb427_000653800:pseudogene	unitig_1852_Tb427v10	5.34115	1.66317	18.8241	0.00197008	0.0342387	hypothetical protein, conserved
Tb427_000079000:pseudogene	Chr10_3B_Tb427v10	5.49104	1.81253	18.7887	0.00198172	0.034338	Trypanosome variant surface glycoprotein C-terminal domain containing protein, putative
Tb427_000156300:pseudogene	Chr11_3B_Tb427v10	5.4648	1.75896	12.3581	0.00676675	0.0645332	Trypanosomal VSG domain/Trypanosome variant surface glycoprotein C-terminal domain containing protein, putative
Tb427_000038700:pseudogene	Chr10_3A_Tb427v10	5.45202	1.7867	18.6921	0.00201388	0.0345628	Trypanosome variant surface glycoprotein (A-type), putative
Tb427_000475300:pseudogene	Chr7_5A_Tb427v10	5.44824	1.72372	16.6181	0.0028888	0.0415808	Trypanosomal VSG domain/Trypanosome variant surface glycoprotein C-terminal domain containing protein, putative
Tb427_000225100:pseudogene	Chr1_3A_Tb427v10	5.32576	1.70597	18.287	0.00215592	0.0357821	hypothetical protein
Tb427_000563500:pseudogene	Chr9_3A_Tb427v10	5.43852	1.78381	19.485	0.00176768	0.0321334	Trypanosome variant surface glycoprotein (A-type), putative
Tb427_000189400:pseudogene	Chr1_3A_Tb427v10	5.31972	3.51186	15.5626	0.00236371	0.0375413	hypothetical protein
Tb427_000250900	Chr1_3B_Tb427v10	5.43673	1.75309	21.2964	0.00133061	0.0277885	Trypanosome variant surface glycoprotein (A-type), putative
Tb427_000402100:pseudogene	Chr6_3A_Tb427v10	5.42917	1.68661	16.8809	0.00275505	0.0402088	Trypanosome variant surface glycoprotein (A-type), putative
Tb427_000466300	Chr7_5A_Tb427v10	5.3086	5.16538	14.051	0.00330796	0.0445779	hypothetical protein, conserved
Tb427_000403100:pseudogene	Chr6_3A_Tb427v10	5.30275	1.71395	12.5444	0.00649519	0.063343	hypothetical protein
Tb427_000684300	unitig_191_Tb427v10	5.41423	1.6836	18.5209	0.00207245	0.035111	Trypanosome variant surface glycoprotein (A-type)/Trypanosome variant surface glycoprotein C-terminal domain containing protein, putative
Tb427_000122100:pseudogene	Chr11_3A_Tb427v10	5.28271	1.64586	11.3335	0.00853806	0.0726422	hypothetical protein, conserved
Tb427_000206000:pseudogene	Chr1_3A_Tb427v10	5.28271	1.64586	11.3335	0.00853806	0.0726422	hypothetical protein
Tb427_000208900:pseudogene	Chr1_3A_Tb427v10	5.26861	1.6089	9.8343	0.0122971	0.0860004	hypothetical protein, conserved
Tb427_000146700	Chr11_3B_Tb427v10	5.25805	2.36927	28.7392	0.000242961	0.0104067	hypothetical protein, conserved
Tb427_000604100:pseudogene	Chr9_3B_Tb427v10	5.24625	1.65214	12.1209	0.00713302	0.0664518	hypothetical protein, conserved
Tb427_000191600:pseudogene	Chr1_3A_Tb427v10	5.23713	1.55371	8.67444	0.0166913	0.099086	hypothetical protein
Tb427_000425300	Chr6_3B_Tb427v10	5.34953	1.69776	20.66	0.00146718	0.0293437	Trypanosomal VSG domain/Trypanosome variant surface glycoprotein C-terminal domain containing protein, putative
Tb427_000553300:pseudogene	Chr9_3A_Tb427v10	5.22381	2.69046	21.4968	0.000751899	0.0207121	hypothetical protein, conserved
Tb427_000591800:pseudogene	Chr9_3A_Tb427v10	5.21735	1.61303	16.5873	0.00290502	0.0416358	hypothetical protein
Tb427_000093300	Chr10_3B_Tb427v10	5.33408	4.52129	9.34827	0.0110904	0.0816394	Trypanosomal VSG domain/Trypanosome variant surface glycoprotein C-terminal domain containing protein, putative
Tb427_000190200:pseudogene	Chr1_3A_Tb427v10	5.32752	2.82205	7.78166	0.0178453	0.101704	Trypanosome variant surface glycoprotein (A-type), putative
Tb427_000281700:pseudogene	Chr2_5A_Tb427v10	5.20536	1.56064	14.3854	0.00441937	0.0524336	hypothetical protein, conserved
Tb427_000487800:pseudogene	Chr8_3A_Tb427v10	5.19824	1.65535	16.6169	0.00288946	0.0415808	hypothetical protein
Tb427_000427400:pseudogene	Chr6_3B_Tb427v10	5.30987	1.74541	11.7186	0.00781197	0.0696855	Trypanosomal VSG domain/Trypanosome variant surface glycoprotein C-terminal domain containing protein, putative
Tb427_000519000:pseudogene	Chr8_5A_Tb427v10	5.18266	1.61991	17.6452	0.00240712	0.0379381	hypothetical protein, conserved
Tb427_000231000:pseudogene	Chr1_3A_Tb427v10	5.1494	1.5795	18.7399	0.0019979	0.0344058	hypothetical protein, conserved
Tb427_000570200:pseudogene	Chr9_3A_Tb427v10	5.30012	1.62057	16.3961	0.00300811	0.0421855	Trypanosome variant surface glycoprotein C-terminal domain containing protein, putative
Tb427_000434300:pseudogene	Chr6_3B_Tb427v10	5.28954	1.71108	16.7522	0.00281961	0.0409122	Trypanosome variant surface glycoprotein (A-type)/Trypanosome variant surface glycoprotein C-terminal domain containing protein, putative
Tb427_000816900:pseudogene	unitig_301_Tb427v10	5.09695	1.53379	14.6163	0.00422091	0.0513024	Retrotransposon hot spot protein, putative
Tb427_000563300:pseudogene	Chr9_3A_Tb427v10	5.09672	2.67581	30.4053	0.000193162	0.00887722	hypothetical protein, conserved
Tb427_000208300	Chr1_3A_Tb427v10	5.28015	1.67791	18.1042	0.00222407	0.0363001	Trypanosome variant surface glycoprotein (A-type)/Trypanosome variant surface glycoprotein C-terminal domain containing protein, putative
Tb427_000194800:pseudogene	Chr1_3A_Tb427v10	5.2691	1.57866	11.9671	0.0073836	0.0676606	Trypanosome variant surface glycoprotein (A-type), putative
Tb427_000518900:pseudogene	Chr8_5A_Tb427v10	5.08021	3.76496	58.7273	1.08e-05	0.00203798	hypothetical protein, conserved
Tb427_000196600:pseudogene	Chr1_3A_Tb427v10	5.06724	2.02871	7.59347	0.0189541	0.104745	hypothetical protein, conserved
Tb427_000592400:pseudogene	Chr9_3A_Tb427v10	5.04772	1.51903	14.8506	0.00403055	0.0499115	hypothetical protein, conserved
Tb427_000556500	Chr9_3A_Tb427v10	5.04308	1.50249	14.729	0.00412801	0.050504	Reverse transcriptase (RNA-dependent DNA polymerase), putative
Tb427_000194300:pseudogene	Chr1_3A_Tb427v10	5.23868	1.57258	8.0014	0.0201445	0.108509	Trypanosome variant surface glycoprotein C-terminal domain containing protein, putative
Tb427_000078300	Chr10_3B_Tb427v10	5.02075	2.58626	21.2786	0.00078105	0.0213167	hypothetical protein
Tb427_000250700:pseudogene	Chr1_3B_Tb427v10	5.01905	1.51315	16.331	0.0030442	0.0424954	hypothetical protein, conserved
Tb427_000255600	Chr1_3B_Tb427v10	5.22383	1.69177	11.5951	0.00803625	0.0706582	Trypanosomal VSG domain/Trypanosome variant surface glycoprotein C-terminal domain containing protein, putative
Tb427_000750200:pseudogene	unitig_2279_Tb427v10	5.01589	1.47632	11.3785	0.00844915	0.072306	hypothetical protein, conserved
Tb427_000435600:pseudogene	Chr6_3B_Tb427v10	5.00162	1.53911	11.6214	0.00798777	0.0704639	ESAG protein, putative
Tb427_000080800:pseudogene	Chr10_3B_Tb427v10	4.98561	1.47035	14.0579	0.00472103	0.053711	hypothetical protein
Tb427_000405800:pseudogene	Chr6_3A_Tb427v10	5.20175	3.3021	22.7291	0.000609583	0.0182513	Trypanosome variant surface glycoprotein (A-type)/Trypanosome variant surface glycoprotein C-terminal domain containing protein, putative
Tb427_000520600	Chr8_5A_Tb427v10	4.98455	2.63995	26.0285	0.000360817	0.0130828	hypothetical protein, conserved
Tb427_000095900:pseudogene	Chr10_3B_Tb427v10	5.1956	1.59402	11.1791	0.00885258	0.0732226	Trypanosomal VSG domain/Trypanosome variant surface glycoprotein C-terminal domain containing protein, putative
Tb427_000785800:pseudogene	unitig_2501_Tb427v10	4.98167	2.64469	22.0449	0.000684198	0.0196301	Retrotransposon hot spot protein, putative
Tb427_000247500:pseudogene	Chr1_3B_Tb427v10	4.93444	1.90937	18.3848	0.00132934	0.0277885	hypothetical protein
Tb427_000084000:pseudogene	Chr10_3B_Tb427v10	5.17786	1.58539	10.6818	0.00996731	0.0774562	Trypanosome variant surface glycoprotein (A-type), putative
Tb427_000590700:pseudogene	Chr9_3A_Tb427v10	5.17786	1.58539	10.6818	0.00996731	0.0774562	Trypanosome variant surface glycoprotein (A-type), putative
Tb427_000086500:pseudogene	Chr10_3B_Tb427v10	5.17626	2.19183	21.4745	0.000754821	0.0207507	Trypanosomal VSG domain/Trypanosome variant surface glycoprotein C-terminal domain containing protein, putative
Tb427_000098300:pseudogene	Chr10_3B_Tb427v10	5.16043	1.55161	9.09823	0.0148897	0.0939616	Trypanosome variant surface glycoprotein (A-type)/Trypanosome variant surface glycoprotein C-terminal domain containing protein, putative
Tb427_000796900:pseudogene	unitig_259_Tb427v10	4.92856	1.50471	15.8522	0.00332692	0.0447536	hypothetical protein, conserved
Tb427_000195500:pseudogene	Chr1_3A_Tb427v10	4.90746	2.99945	9.34434	0.0111031	0.0816531	hypothetical protein, conserved
Tb427_000080900	Chr10_3B_Tb427v10	4.89814	1.49611	11.2633	0.00867936	0.0731437	hypothetical protein
Tb427_000251100:pseudogene	Chr1_3B_Tb427v10	4.88409	1.44344	9.47108	0.0134999	0.0894865	hypothetical protein
Tb427_000196100:pseudogene	Chr1_3A_Tb427v10	5.14876	3.33749	13.5164	0.0037455	0.0479519	Trypanosome variant surface glycoprotein (A-type)/Trypanosome variant surface glycoprotein C-terminal domain containing protein, putative
Tb427_000433600:pseudogene	Chr6_3B_Tb427v10	5.11192	1.60001	12.0126	0.00730839	0.0672868	Trypanosomal VSG domain/Trypanosome variant surface glycoprotein C-terminal domain containing protein, putative
Tb427_000609800:pseudogene	Chr9_3B_Tb427v10	4.87683	1.44198	12.3077	0.00684252	0.0649716	hypothetical protein, conserved
Tb427_000087500	Chr10_3B_Tb427v10	5.09875	1.59715	16.4173	0.00299644	0.0421855	Trypanosome variant surface glycoprotein (A-type), putative
Tb427_000440200:pseudogene	Chr6_3B_Tb427v10	5.09695	1.53379	14.6163	0.00422091	0.0513024	Trypanosome variant surface glycoprotein (A-type), putative
Tb427_000567500:pseudogene	Chr9_3A_Tb427v10	4.85801	4.03838	9.00595	0.0122592	0.0858145	hypothetical protein, conserved
Tb427_000335900	Chr4_3B_Tb427v10	4.8514	1.45233	13.937	0.00483883	0.0543559	hypothetical protein
Tb427_000196900:pseudogene	Chr1_3A_Tb427v10	5.09186	2.51961	14.3472	0.00309187	0.0428835	Trypanosomal VSG domain/Trypanosome variant surface glycoprotein C-terminal domain containing protein, putative
Tb427_000082200:pseudogene	Chr10_3B_Tb427v10	5.08898	1.56213	11.3659	0.00847396	0.072306	Trypanosomal VSG domain/Trypanosome variant surface glycoprotein C-terminal domain containing protein, putative
Tb427_000690100:pseudogene	unitig_1947_Tb427v10	5.08898	1.56213	11.3659	0.00847396	0.072306	Trypanosome variant surface glycoprotein C-terminal domain containing protein, putative
Tb427_000436500	Chr6_3B_Tb427v10	4.84243	1.40038	11.5856	0.00805375	0.0706748	Reverse transcriptase (RNA-dependent DNA polymerase)/RNase H, putative
Tb427_000552000	Chr9_3A_Tb427v10	5.06993	3.69206	38.7077	6.99e-05	0.00457493	Trypanosomal VSG domain/Trypanosome variant surface glycoprotein C-terminal domain containing protein, putative
Tb427_000347300:pseudogene	Chr4_5A_Tb427v10	4.78567	2.44858	17.9263	0.0014536	0.0291492	hypothetical protein
Tb427_000431500:pseudogene	Chr6_3B_Tb427v10	5.06223	1.52198	9.89551	0.0121077	0.085402	Trypanosome variant surface glycoprotein (A-type)/Trypanosome variant surface glycoprotein C-terminal domain containing protein, putative
Tb427_000259100	Chr1_3B_Tb427v10	5.0479	1.55343	12.5796	0.00644532	0.0630358	Trypanosome variant surface glycoprotein C-terminal domain containing protein, putative
Tb427_000263600	Chr1_3B_Tb427v10	5.04772	1.51903	14.8506	0.00403055	0.0499115	Trypanosome variant surface glycoprotein (A-type), putative
Tb427_000524200	Chr8_5A_Tb427v10	4.78379	3.81532	41.9217	4.94e-05	0.00385401	hypothetical protein
Tb427_000566900	Chr9_3A_Tb427v10	4.77569	1.88502	12.0903	0.00529644	0.057028	hypothetical protein, conserved
Tb427_000338300:pseudogene	Chr4_3B_Tb427v10	5.02943	1.57745	11.2599	0.00868616	0.0731437	Trypanosome variant surface glycoprotein (A-type), putative
Tb427_000813100	unitig_2996_Tb427v10	4.75443	1.34506	5.74217	0.0406598	0.162657	ESAG protein, putative
Tb427_000235700:pseudogene	Chr1_3A_Tb427v10	4.74149	1.40817	10.5259	0.0103519	0.0786056	hypothetical protein, conserved
Tb427_000156400	Chr11_3B_Tb427v10	5.01589	1.47632	11.3785	0.00844915	0.072306	Trypanosome variant surface glycoprotein (A-type)/Trypanosome variant surface glycoprotein C-terminal domain containing protein, putative
Tb427_000583500:pseudogene	Chr9_3A_Tb427v10	4.72787	1.4053	14.929	0.00396929	0.0493956	hypothetical protein, conserved
Tb427_000186900	Chr1_3A_Tb427v10	5.00463	3.75344	7.83149	0.0175649	0.101219	Trypanosome variant surface glycoprotein (A-type), putative
Tb427_000566200:pseudogene	Chr9_3A_Tb427v10	4.71656	4.05514	23.5551	0.000531975	0.0168161	hypothetical protein, conserved
Tb427_000279100	Chr2_5A_Tb427v10	5.00162	1.53911	11.6214	0.00798777	0.0704639	Trypanosome variant surface glycoprotein (A-type), putative
Tb427_000475100	Chr7_5A_Tb427v10	4.69498	3.90192	14.1952	0.00320059	0.0438342	hypothetical protein, conserved
Tb427_000383100:pseudogene	Chr6_3A_Tb427v10	4.68719	1.87785	14.887	0.00273956	0.0401728	hypothetical protein, conserved
Tb427_000193800:pseudogene	Chr1_3A_Tb427v10	4.98897	3.67458	15.2471	0.00253104	0.0390106	Trypanosomal VSG domain/Trypanosome variant surface glycoprotein C-terminal domain containing protein, putative
Tb427_000751000:pseudogene	unitig_228_Tb427v10	4.9883	1.53625	16.0767	0.00319047	0.0437352	Trypanosome variant surface glycoprotein (A-type), putative
Tb427_000323300	Chr4_3A_Tb427v10	4.68477	2.26651	9.7133	0.0099878	0.0774562	hypothetical protein
Tb427_000099900:pseudogene	Chr10_3B_Tb427v10	4.98561	1.47035	14.0579	0.00472103	0.053711	Trypanosome variant surface glycoprotein C-terminal domain containing protein, putative
Tb427_000196400:pseudogene	Chr1_3A_Tb427v10	4.68449	2.26655	9.71031	0.0099963	0.0774655	hypothetical protein, conserved
Tb427_000281500:pseudogene	Chr2_5A_Tb427v10	4.68389	1.36117	8.98368	0.0153519	0.095405	hypothetical protein
Tb427_000559300:pseudogene	Chr9_3A_Tb427v10	4.97298	2.57924	19.9981	0.000981847	0.0236018	Trypanosomal VSG domain/Trypanosome variant surface glycoprotein C-terminal domain containing protein, putative
Tb427_000195700:pseudogene	Chr1_3A_Tb427v10	4.9612	2.42341	10.9122	0.00718293	0.0666997	Trypanosomal VSG domain/Trypanosome variant surface glycoprotein C-terminal domain containing protein, putative
Tb427_000716400:pseudogene	unitig_2137_Tb427v10	4.66946	1.35826	13.5606	0.00522922	0.0567229	hypothetical protein, conserved
Tb427_000162000:pseudogene	Chr11_3B_Tb427v10	4.95571	1.49559	16.1209	0.00316445	0.0434968	Trypanosomal VSG domain/Trypanosome variant surface glycoprotein C-terminal domain containing protein, putative
Tb427_000256600:pseudogene	Chr1_3B_Tb427v10	4.95571	1.49559	16.1209	0.00316445	0.0434968	Trypanosome variant surface glycoprotein (A-type), putative
Tb427_000256200:pseudogene	Chr1_3B_Tb427v10	4.66597	1.37331	10.1739	0.0112904	0.0823893	hypothetical protein
Tb427_000345200	Chr4_5A_Tb427v10	4.66597	1.37331	10.1739	0.0112904	0.0823893	Reverse transcriptase (RNA-dependent DNA polymerase), putative
Tb427_000430400:pseudogene	Chr6_3B_Tb427v10	4.66499	2.31858	23.3278	0.000552094	0.0171059	hypothetical protein, conserved
Tb427_000232800:pseudogene	Chr1_3A_Tb427v10	4.93269	1.45533	8.98383	0.0153513	0.095405	Trypanosomal VSG domain/Trypanosome variant surface glycoprotein C-terminal domain containing protein, putative
Tb427_000492800:pseudogene	Chr8_3A_Tb427v10	4.93269	1.45533	8.98383	0.0153513	0.095405	Trypanosomal VSG domain/Trypanosome variant surface glycoprotein C-terminal domain containing protein, putative
Tb427_000215600	Chr1_3A_Tb427v10	4.65347	1.32018	8.545	0.0172947	0.100647	hypothetical protein, conserved
Tb427_000052700	Chr10_3A_Tb427v10	4.91598	1.51634	10.9931	0.00925053	0.0746723	Trypanosome variant surface glycoprotein (A-type), putative
Tb427_000028700:pseudogene	Chr10_3A_Tb427v10	4.64943	1.38498	10.2603	0.0110504	0.0815732	hypothetical protein
Tb427_000630400	Tb427VSG-1_unitig_Tb427v10	4.90724	2.99948	10.0687	0.00903799	0.0739472	Trypanosome variant surface glycoprotein (A-type), putative
Tb427_000258300	Chr1_3B_Tb427v10	4.64943	1.38498	10.2603	0.0110504	0.0815732	hypothetical protein, conserved
Tb427_000316300:pseudogene	Chr4_3A_Tb427v10	4.62864	1.3321	12.7846	0.00616456	0.0616456	hypothetical protein
Tb427_000024600:pseudogene	BES7_Tb427v10	4.62489	4.5621	71.1867	4.37e-06	0.00158855	hypothetical protein
Tb427_000217900	Chr1_3A_Tb427v10	4.88871	1.4465	14.7016	0.00415031	0.0507298	Trypanosome variant surface glycoprotein (A-type), putative
Tb427_000256300:pseudogene	Chr1_3B_Tb427v10	4.62004	1.34642	14.1094	0.00467201	0.0534111	hypothetical protein, conserved
Tb427_000261600	Chr1_3B_Tb427v10	4.87898	1.47526	11.1293	0.00895688	0.0735222	Trypanosome variant surface glycoprotein C-terminal domain containing protein, putative
Tb427_000685100:pseudogene	unitig_191_Tb427v10	4.87898	1.47526	11.1293	0.00895688	0.0735222	Trypanosome variant surface glycoprotein (A-type)/Trypanosome variant surface glycoprotein C-terminal domain containing protein, putative
Tb427_000823000:pseudogene	unitig_3082_Tb427v10	4.87898	1.47526	11.1293	0.00895688	0.0735222	Trypanosome variant surface glycoprotein C-terminal domain containing protein, putative
Tb427_000196200	Chr1_3A_Tb427v10	4.61514	1.29573	5.55889	0.0432903	0.168265	hypothetical protein
Tb427_000164700:pseudogene	Chr11_3B_Tb427v10	4.86551	1.4724	15.5901	0.00349534	0.0458379	Trypanosomal VSG domain/Trypanosome variant surface glycoprotein C-terminal domain containing protein, putative
Tb427_000299600:pseudogene	Chr3_5A_Tb427v10	4.59923	1.32449	8.4522	0.017744	0.101428	hypothetical protein
Tb427_000623800:pseudogene	Chr9_5A_Tb427v10	4.59713	2.22445	19.7239	0.0010325	0.0242309	hypothetical protein, conserved
Tb427_000226700:pseudogene	Chr1_3A_Tb427v10	4.58511	1.3375	9.78285	0.0124592	0.0865215	Reverse transcriptase (RNA-dependent DNA polymerase), putative
Tb427_000259300:pseudogene	Chr1_3B_Tb427v10	4.58511	1.3375	9.78285	0.0124592	0.0865215	hypothetical protein
Tb427_000329600	Chr4_3A_Tb427v10	4.58511	1.3375	9.78285	0.0124592	0.0865215	hypothetical protein
Tb427_000341700:pseudogene	Chr4_3B_Tb427v10	4.836	1.43162	9.91944	0.0120346	0.085149	Trypanosomal VSG domain/Trypanosome variant surface glycoprotein C-terminal domain containing protein, putative
Tb427_000572000	Chr9_3A_Tb427v10	4.81029	2.94837	16.2056	0.00206161	0.0350637	Trypanosome variant surface glycoprotein (A-type), putative
Tb427_000397300	Chr6_3A_Tb427v10	4.8005	3.04479	24.3253	0.000469965	0.0153475	Trypanosome variant surface glycoprotein (A-type), putative
Tb427_000385900:pseudogene	Chr6_3A_Tb427v10	4.58511	1.3375	9.78285	0.0124592	0.0865215	Reverse transcriptase (RNA-dependent DNA polymerase), putative
Tb427_000422500:pseudogene	Chr6_3B_Tb427v10	4.58511	1.3375	9.78285	0.0124592	0.0865215	Endonuclease-reverse transcriptase, putative
Tb427_000510300:pseudogene	Chr8_5A_Tb427v10	4.58396	4.02846	69.181	5e-06	0.00158855	hypothetical protein, conserved
Tb427_000692200	unitig_1962_Tb427v10	4.57133	1.33463	14.0345	0.00474355	0.053765	Adenylate and Guanylate cyclase catalytic domain containing protein, putative
Tb427_000724000	unitig_2170_Tb427v10	4.57073	1.90816	17.8084	0.00148776	0.0296377	hypothetical protein, conserved
Tb427_000437900:pseudogene	Chr6_3B_Tb427v10	4.56664	2.85203	25.5283	0.000389419	0.0136882	hypothetical protein, conserved
Tb427_000553800	Chr9_3A_Tb427v10	4.75581	8.54459	6.71849	0.0253385	0.123721	Trypanosome variant surface glycoprotein (A-type)/Trypanosome variant surface glycoprotein C-terminal domain containing protein, putative
Tb427_000584200:pseudogene	Chr9_3A_Tb427v10	4.56408	1.92327	13.8122	0.00349544	0.0458379	hypothetical protein, conserved
Tb427_000214700:pseudogene	Chr1_3A_Tb427v10	4.55902	1.34719	10.4547	0.0105336	0.0793262	hypothetical protein, conserved
Tb427_000740100:pseudogene	unitig_2219_Tb427v10	4.55769	1.33177	10.6536	0.0100354	0.0775349	hypothetical protein, conserved
Tb427_000587400	Chr9_3A_Tb427v10	4.74149	1.40817	10.5259	0.0103519	0.0786056	Trypanosome variant surface glycoprotein (A-type)/Trypanosome variant surface glycoprotein C-terminal domain containing protein, putative
Tb427_000138700:pseudogene	Chr11_3A_Tb427v10	4.73246	2.4299	10.6123	0.00778521	0.0695164	Trypanosomal VSG domain/Trypanosome variant surface glycoprotein C-terminal domain containing protein, putative
Tb427_000746300:pseudogene	unitig_2231_Tb427v10	4.55382	1.29918	7.54147	0.023023	0.116934	Protein of unknown function (DUF1181), putative
Tb427_000077200:pseudogene	Chr10_3B_Tb427v10	4.54626	2.2499	18.7976	0.00122814	0.0266803	hypothetical protein, conserved
Tb427_000562400:pseudogene	Chr9_3A_Tb427v10	4.54271	1.82996	19.1337	0.00115244	0.0255778	hypothetical protein, conserved
Tb427_000249500:pseudogene	Chr1_3B_Tb427v10	4.53583	2.28848	12.46	0.00483068	0.0543451	hypothetical protein, conserved
Tb427_000383200:pseudogene	Chr6_3A_Tb427v10	4.52722	1.89038	15.5992	0.00234515	0.0374037	Galactosyltransferase, putative
Tb427_000032300	Chr10_3A_Tb427v10	4.71437	1.40244	11.4131	0.00838142	0.072045	Trypanosome variant surface glycoprotein (A-type), putative
Tb427_000187100	Chr1_3A_Tb427v10	4.7137	4.17267	9.17845	0.0116528	0.0838674	Trypanosome variant surface glycoprotein C-terminal domain containing protein, putative
Tb427_000493900	Chr8_3A_Tb427v10	4.70112	2.99758	29.9071	0.000206666	0.00929998	Trypanosomal VSG domain/Trypanosome variant surface glycoprotein C-terminal domain containing protein, putative
Tb427_000434500:pseudogene	Chr6_3B_Tb427v10	4.69939	2.46531	20.4516	0.000904405	0.0230212	Trypanosome variant surface glycoprotein (A-type), putative
Tb427_000284700:pseudogene	Chr2_5A_Tb427v10	4.52621	1.33847	9.32804	0.0140133	0.0918427	hypothetical protein, conserved
Tb427_000444600:pseudogene	Chr6_3B_Tb427v10	4.52105	2.17795	10.3439	0.00837576	0.0720373	hypothetical protein
Tb427_000306000:pseudogene	Chr4_3A_Tb427v10	4.5137	2.82969	26.0736	0.000358364	0.0130252	hypothetical protein, conserved
Tb427_000076100	Chr10_3B_Tb427v10	4.50931	2.3446	17.655	0.00153363	0.0300881	hypothetical protein, conserved
Tb427_000398200	Chr6_3A_Tb427v10	4.50761	1.28676	7.8744	0.0208923	0.111308	hypothetical protein
Tb427_000424100:pseudogene	Chr6_3B_Tb427v10	4.68389	1.36117	8.98368	0.0153519	0.095405	Trypanosome variant surface glycoprotein C-terminal domain containing protein, putative
Tb427_000624400:pseudogene	Chr9_5A_Tb427v10	4.67809	4.00197	41.3631	5.24e-05	0.00396011	Trypanosomal VSG domain/Trypanosome variant surface glycoprotein C-terminal domain containing protein, putative
Tb427_000405500:pseudogene	Chr6_3A_Tb427v10	4.49805	2.27964	21.5111	0.000750041	0.0207121	hypothetical protein
Tb427_000732700:pseudogene	unitig_219_Tb427v10	4.48927	1.3141	9.75274	0.0125553	0.0866436	hypothetical protein, conserved
Tb427_000624700:pseudogene	Chr9_5A_Tb427v10	4.66946	1.35826	13.5606	0.00522922	0.0567229	Trypanosome variant surface glycoprotein C-terminal domain containing protein, putative
Tb427_000649300:pseudogene	unitig_1842_Tb427v10	4.48424	1.29784	13.477	0.0053212	0.0570695	hypothetical protein, conserved
Tb427_000364400:pseudogene	Chr5_3A_Tb427v10	4.48358	2.44286	20.3924	0.000914097	0.0230887	hypothetical protein, conserved
Tb427_000555600:pseudogene	Chr9_3A_Tb427v10	4.66757	2.96039	19.5922	0.00105793	0.024491	Trypanosome variant surface glycoprotein (A-type), putative
Tb427_000318200:pseudogene	Chr4_3A_Tb427v10	4.4784	1.28095	12.4707	0.00660101	0.0636556	hypothetical protein, conserved
Tb427_000372400	Chr5_3B_Tb427v10	4.4784	1.28095	12.4707	0.00660101	0.0636556	hypothetical protein
Tb427_000732600:pseudogene	unitig_219_Tb427v10	4.4784	1.28095	12.4707	0.00660101	0.0636556	hypothetical protein, conserved
Tb427_000182700:pseudogene	Chr1_3A_Tb427v10	4.47159	1.2634	9.24968	0.0143048	0.0929243	hypothetical protein
Tb427_000429100:pseudogene	Chr6_3B_Tb427v10	4.44196	1.28749	12.2212	0.00697518	0.0656722	hypothetical protein, conserved
Tb427_000489800:pseudogene	Chr8_3A_Tb427v10	4.43705	2.16728	19.612	0.00105405	0.0244811	hypothetical protein, conserved
Tb427_000099100:pseudogene	Chr10_3B_Tb427v10	4.43217	1.2542	10.723	0.00986849	0.0770721	hypothetical protein, conserved
Tb427_000188100	Chr1_3A_Tb427v10	4.42765	2.61496	9.16536	0.0116975	0.0839584	hypothetical protein, conserved
Tb427_000709800	unitig_2111_Tb427v10	4.63641	1.38216	10.687	0.00995468	0.0774562	Trypanosomal VSG domain/Trypanosome variant surface glycoprotein C-terminal domain containing protein, putative
Tb427_000238000:pseudogene	Chr1_3A_Tb427v10	4.40394	1.26286	8.86552	0.0158473	0.096713	hypothetical protein
Tb427_000565600:pseudogene	Chr9_3A_Tb427v10	4.40394	1.26286	8.86552	0.0158473	0.096713	hypothetical protein, conserved
Tb427_000760300:pseudogene	unitig_2336_Tb427v10	4.40394	1.26286	8.86552	0.0158473	0.096713	hypothetical protein, conserved
Tb427_000283900:pseudogene	Chr2_5A_Tb427v10	4.62003	2.93058	22.4869	0.000634837	0.0187016	Trypanosome variant surface glycoprotein (A-type)/Trypanosome variant surface glycoprotein C-terminal domain containing protein, putative
Tb427_000832500:pseudogene	unitig_376_Tb427v10	4.40394	1.26286	8.86552	0.0158473	0.096713	hypothetical protein, conserved
Tb427_000186200:pseudogene	Chr1_3A_Tb427v10	4.61006	3.93697	8.09732	0.016155	0.0976273	Trypanosome variant surface glycoprotein (A-type)/Trypanosome variant surface glycoprotein C-terminal domain containing protein, putative
Tb427_000260400:pseudogene	Chr1_3B_Tb427v10	4.59923	1.32449	8.4522	0.017744	0.101428	Trypanosomal VSG domain/Trypanosome variant surface glycoprotein C-terminal domain containing protein, putative
Tb427_000390600:pseudogene	Chr6_3A_Tb427v10	4.4002	1.27719	9.45075	0.0135714	0.0898424	hypothetical protein, conserved
Tb427_000180900:pseudogene	Chr1_3A_Tb427v10	4.39	1.25999	12.8319	0.00610198	0.0611006	hypothetical protein, conserved
Tb427_000626200:pseudogene	Chr9_5A_Tb427v10	4.59663	3.60644	42.6152	4.6e-05	0.0037133	Trypanosome variant surface glycoprotein C-terminal domain containing protein, putative
Tb427_000554300:pseudogene	Chr9_3A_Tb427v10	4.59026	3.40009	10.0245	0.00915005	0.074381	Trypanosome variant surface glycoprotein C-terminal domain containing protein, putative
Tb427_000454200	Chr6_3B_Tb427v10	4.39	1.25999	12.8319	0.00610198	0.0611006	hypothetical protein, conserved
Tb427_000788400:pseudogene	unitig_252_Tb427v10	4.39	1.25999	12.8319	0.00610198	0.0611006	hypothetical protein, conserved
Tb427_000814500:pseudogene	unitig_3015_Tb427v10	4.39	1.25999	12.8319	0.00610198	0.0611006	hypothetical protein, conserved
Tb427_000618700:pseudogene	Chr9_5A_Tb427v10	4.38704	1.27437	9.89444	0.012111	0.085402	hypothetical protein, conserved
Tb427_000307600	Chr4_3A_Tb427v10	4.38309	1.25856	12.3646	0.00675705	0.0644991	Reverse transcriptase (RNA-dependent DNA polymerase), putative
Tb427_000497100:pseudogene	Chr8_3A_Tb427v10	4.37747	2.69751	23.2907	0.000555465	0.0171751	hypothetical protein
Tb427_000280800:pseudogene	Chr2_5A_Tb427v10	4.57133	1.33463	14.0345	0.00474355	0.053765	Trypanosome variant surface glycoprotein C-terminal domain containing protein, putative
Tb427_000256800:pseudogene	Chr1_3B_Tb427v10	4.3762	1.25714	9.69303	0.0127485	0.0871904	hypothetical protein, conserved
Tb427_000734300	unitig_2213_Tb427v10	4.3762	1.25714	9.69303	0.0127485	0.0871904	Endonuclease-reverse transcriptase, putative
Tb427_000733200	unitig_219_Tb427v10	4.33753	1.75507	16.1778	0.00207369	0.035111	hypothetical protein, conserved
Tb427_000503800	Chr8_5A_Tb427v10	4.57028	5.96051	40.2342	5.91e-05	0.00419561	Trypanosomal VSG domain/Trypanosome variant surface glycoprotein C-terminal domain containing protein, putative
Tb427_000472100	Chr7_5A_Tb427v10	4.5688	1.30211	10.4928	0.0104358	0.0790889	Trypanosomal VSG domain/Trypanosome variant surface glycoprotein C-terminal domain containing protein, putative
Tb427_000504400:pseudogene	Chr8_5A_Tb427v10	4.56858	4.70827	28.0743	0.000266998	0.0110301	Trypanosomal VSG domain/Trypanosome variant surface glycoprotein C-terminal domain containing protein, putative
Tb427_000851800	Chr1_3A_Tb427v10	4.32432	2.15205	11.6526	0.00591892	0.0603874	unspecified product
Tb427_000555300	Chr9_3A_Tb427v10	4.56541	6.34738	35.1018	0.000106181	0.00585931	Trypanosomal VSG domain/Trypanosome variant surface glycoprotein C-terminal domain containing protein, putative
Tb427_000402000:pseudogene	Chr6_3A_Tb427v10	4.30722	1.73066	10.8904	0.00722485	0.0668783	hypothetical protein, conserved
Tb427_000512000:pseudogene	Chr8_5A_Tb427v10	4.305	3.78667	37.3033	8.19e-05	0.00501607	hypothetical protein
Tb427_000094700:pseudogene	Chr10_3B_Tb427v10	4.30385	1.23924	9.10998	0.0148433	0.0938703	hypothetical protein, conserved
Tb427_000243500:pseudogene	Chr1_3A_Tb427v10	4.30385	1.23924	9.10998	0.0148433	0.0938703	hypothetical protein, conserved
Tb427_000155200:pseudogene	Chr11_3B_Tb427v10	4.55424	3.63651	36.0747	9.45e-05	0.0054149	Trypanosome variant surface glycoprotein (A-type), putative
Tb427_000592900	Chr9_3A_Tb427v10	4.55382	1.29918	7.54147	0.023023	0.116934	Trypanosomal VSG domain/Trypanosome variant surface glycoprotein C-terminal domain containing protein, putative
Tb427_000386600:pseudogene	Chr6_3A_Tb427v10	4.30385	1.23924	9.10998	0.0148433	0.0938703	hypothetical protein, conserved
Tb427_000187000:pseudogene	Chr1_3A_Tb427v10	4.30323	2.91289	7.2634	0.0211057	0.111815	hypothetical protein, conserved
Tb427_000552800	Chr9_3A_Tb427v10	4.30293	3.2806	16.1306	0.00209438	0.0352752	hypothetical protein, conserved
Tb427_000361500:pseudogene	Chr5_3A_Tb427v10	4.30141	1.22391	8.3291	0.0183626	0.103786	hypothetical protein
Tb427_000187200:pseudogene	Chr1_3A_Tb427v10	4.29945	4.01847	6.74576	0.0251038	0.123357	hypothetical protein, conserved
Tb427_000777800:pseudogene	unitig_2480_Tb427v10	4.29502	2.61874	23.4842	0.000538157	0.0168952	Retrotransposon hot spot protein, putative
Tb427_000553400	Chr9_3A_Tb427v10	4.53919	3.87685	14.0904	0.0032782	0.0443349	Trypanosomal VSG domain/Trypanosome variant surface glycoprotein C-terminal domain containing protein, putative
Tb427_000200200:pseudogene	Chr1_3A_Tb427v10	4.29064	1.23642	9.5558	0.0132068	0.0882398	Retrotransposon hot spot protein, putative
Tb427_000339400:pseudogene	Chr4_3B_Tb427v10	4.53407	1.30967	13.3948	0.00541361	0.0572625	Trypanosome variant surface glycoprotein (A-type), putative
Tb427_000441000	Chr6_3B_Tb427v10	4.29064	1.23642	9.5558	0.0132068	0.0882398	hypothetical protein, conserved
Tb427_000426400	Chr6_3B_Tb427v10	4.28739	1.22105	12.0878	0.00718609	0.0666997	hypothetical protein, conserved
Tb427_000088100:pseudogene	Chr10_3B_Tb427v10	4.28332	1.20502	9.64037	0.012922	0.0872787	hypothetical protein, conserved
Tb427_000773900	unitig_2466_Tb427v10	4.28332	1.20502	9.64037	0.012922	0.0872787	hypothetical protein, conserved
Tb427_000164900:pseudogene	Chr11_3B_Tb427v10	4.51838	2.19234	16.7744	0.001832	0.0327668	Trypanosome variant surface glycoprotein (A-type), putative
Tb427_000346300	Chr4_5A_Tb427v10	4.27486	5.8711	54.5654	1.51e-05	0.00233463	hypothetical protein, conserved
Tb427_000684200:pseudogene	unitig_191_Tb427v10	4.27446	2.324	18.3488	0.00133863	0.0279174	hypothetical protein, conserved
Tb427_000672800:pseudogene	unitig_1898_Tb427v10	4.26455	2.33169	23.1302	0.000570327	0.0174821	Protein of unknown function (DUF1181), putative
Tb427_000552400:pseudogene	Chr9_3A_Tb427v10	4.25978	6.66403	68.0185	5.42e-06	0.00158855	hypothetical protein, conserved
Tb427_000359100:pseudogene	Chr5_3A_Tb427v10	4.49293	1.28385	11.7863	0.00769223	0.0690153	Trypanosomal VSG domain/Trypanosome variant surface glycoprotein C-terminal domain containing protein, putative
Tb427_000847400	Chr10_3B_Tb427v10	4.25389	1.19923	7.31977	0.0245927	0.121358	unspecified product
Tb427_000121500:pseudogene	Chr11_3A_Tb427v10	4.48927	1.3141	9.75274	0.0125553	0.0866436	Trypanosome variant surface glycoprotein (A-type), putative
Tb427_000163400:pseudogene	Chr11_3B_Tb427v10	4.48927	1.3141	9.75274	0.0125553	0.0866436	Trypanosome variant surface glycoprotein (A-type)/Trypanosome variant surface glycoprotein C-terminal domain containing protein, putative
Tb427_000521100:pseudogene	Chr8_5A_Tb427v10	4.23795	3.02841	17.2696	0.00165651	0.03123	hypothetical protein, conserved
Tb427_000568100	Chr9_3A_Tb427v10	4.22608	2.3053	9.9644	0.00930501	0.0749157	hypothetical protein, conserved
Tb427_000519700:pseudogene	Chr8_5A_Tb427v10	4.21994	3.3358	23.1342	0.000569951	0.0174821	hypothetical protein, conserved
Tb427_000066400	Chr10_3A_Tb427v10	4.4784	1.28095	12.4707	0.00660101	0.0636556	Trypanosomal VSG domain/Trypanosome variant surface glycoprotein C-terminal domain containing protein, putative
Tb427_000261100:pseudogene	Chr1_3B_Tb427v10	4.4784	1.28095	12.4707	0.00660101	0.0636556	Trypanosome variant surface glycoprotein (A-type), putative
Tb427_000854500	Chr4_3A_Tb427v10	4.21717	11.0543	5.87626	0.0340903	0.146848	unspecified product
Tb427_000198200	Chr1_3A_Tb427v10	4.21693	1.97051	10.8771	0.00725054	0.0669689	hypothetical protein, conserved
Tb427_000193500	Chr1_3A_Tb427v10	4.20327	3.80057	10.878	0.00724879	0.0669689	hypothetical protein, conserved
Tb427_000260500:pseudogene	Chr1_3B_Tb427v10	4.19897	1.20018	8.72434	0.0164656	0.0982092	hypothetical protein
Tb427_000230100	Chr1_3A_Tb427v10	4.47616	1.31127	10.1922	0.011239	0.0823722	Trypanosome variant surface glycoprotein (A-type), putative
Tb427_000442100	Chr6_3B_Tb427v10	4.47169	4.22952	39.7216	6.25e-05	0.0043211	Trypanosomal VSG domain/Trypanosome variant surface glycoprotein C-terminal domain containing protein, putative
Tb427_000262100:pseudogene	Chr1_3B_Tb427v10	4.19897	1.20018	8.72434	0.0164656	0.0982092	hypothetical protein
Tb427_000586700	Chr9_3A_Tb427v10	4.46976	3.79708	33.9666	0.000121973	0.00642719	Trypanosomal VSG domain/Trypanosome variant surface glycoprotein C-terminal domain containing protein, putative
Tb427_000171500	Chr11_3B_Tb427v10	4.46857	2.22541	21.2341	0.000787155	0.0214447	Trypanosome variant surface glycoprotein (A-type)/Trypanosome variant surface glycoprotein C-terminal domain containing protein, putative
Tb427_000102600:pseudogene	Chr10_3B_Tb427v10	4.464	1.27806	8.79834	0.0161379	0.0976168	Trypanosomal VSG domain/Trypanosome variant surface glycoprotein C-terminal domain containing protein, putative
Tb427_000851500	Chr1_3A_Tb427v10	4.19708	2.88552	19.585	0.00105933	0.024491	unspecified product
Tb427_000184400:pseudogene	Chr1_3A_Tb427v10	4.46363	1.24515	5.35802	0.0464229	0.17561	Trypanosomal VSG domain/Trypanosome variant surface glycoprotein C-terminal domain containing protein, putative
Tb427_000584500:pseudogene	Chr9_3A_Tb427v10	4.45731	2.87613	19.1279	0.00115371	0.0255778	Trypanosome variant surface glycoprotein (A-type), putative
Tb427_000421200:pseudogene	Chr6_3B_Tb427v10	4.45524	3.1622	26.9579	0.000314027	0.0122059	Trypanosome variant surface glycoprotein (A-type), putative
Tb427_000191400:pseudogene	Chr1_3A_Tb427v10	4.44671	2.12817	12.9484	0.00428799	0.0517434	Trypanosome variant surface glycoprotein (A-type)/Trypanosome variant surface glycoprotein C-terminal domain containing protein, putative
Tb427_000689700:pseudogene	unitig_1947_Tb427v10	4.19705	1.99796	13.1319	0.00410307	0.0505015	hypothetical protein, conserved
Tb427_000440500:pseudogene	Chr6_3B_Tb427v10	4.43972	4.22633	51.0126	2.06e-05	0.00244918	Trypanosome variant surface glycoprotein (A-type)/Trypanosome variant surface glycoprotein C-terminal domain containing protein, putative
Tb427_000662600:pseudogene	unitig_1870_Tb427v10	4.19545	2.59363	18.3013	0.001351	0.0281365	Retrotransposon hot spot protein, putative
Tb427_000467000	Chr7_5A_Tb427v10	4.19233	1.19877	10.6321	0.0100879	0.0776216	hypothetical protein, conserved
Tb427_000251000	Chr1_3B_Tb427v10	4.42989	2.16239	14.9983	0.00267303	0.0400522	Trypanosomal VSG domain/Trypanosome variant surface glycoprotein C-terminal domain containing protein, putative
Tb427_000477500:pseudogene	Chr7_5A_Tb427v10	4.18967	3.05794	19.3908	0.00109826	0.0250842	hypothetical protein, conserved
Tb427_000552200:pseudogene	Chr9_3A_Tb427v10	4.42614	6.31993	51.8571	1.91e-05	0.00243018	Trypanosome variant surface glycoprotein (A-type), putative
Tb427_000052800:pseudogene	Chr10_3A_Tb427v10	4.40394	1.26286	8.86552	0.0158473	0.096713	Trypanosome variant surface glycoprotein C-terminal domain containing protein, putative
Tb427_000850500	Chr1_3A_Tb427v10	4.18946	3.61812	7.64596	0.0186368	0.103949	unspecified product
Tb427_000318400	Chr4_3A_Tb427v10	4.40394	1.26286	8.86552	0.0158473	0.096713	Trypanosome variant surface glycoprotein (A-type), putative
Tb427_000443300:pseudogene	Chr6_3B_Tb427v10	4.40394	1.26286	8.86552	0.0158473	0.096713	Trypanosome variant surface glycoprotein C-terminal domain containing protein, putative
Tb427_000093700	Chr10_3B_Tb427v10	4.18891	1.18379	7.73379	0.021761	0.113418	hypothetical protein
Tb427_000458000	Chr7_5A_Tb427v10	4.18891	1.18379	7.73379	0.021761	0.113418	hypothetical protein, conserved
Tb427_000848200	Chr11_3A_Tb427v10	4.18891	1.18379	7.73379	0.021761	0.113418	unspecified product
Tb427_000590400:pseudogene	Chr9_3A_Tb427v10	4.18572	1.19736	9.16945	0.014611	0.0936546	hypothetical protein, conserved
Tb427_000607200	Chr9_3B_Tb427v10	4.396	1.22941	7.36218	0.0242823	0.120693	Trypanosome variant surface glycoprotein C-terminal domain containing protein, putative
Tb427_000514000:pseudogene	Chr8_5A_Tb427v10	4.39446	6.32516	66.1134	6.2e-06	0.00158855	Trypanosome variant surface glycoprotein (A-type)/Trypanosome variant surface glycoprotein C-terminal domain containing protein, putative
Tb427_000096500:pseudogene	Chr10_3B_Tb427v10	4.39	1.25999	12.8319	0.00610198	0.0611006	Trypanosome variant surface glycoprotein (A-type)/Trypanosome variant surface glycoprotein C-terminal domain containing protein, putative
Tb427_000121600	Chr11_3A_Tb427v10	4.39	1.25999	12.8319	0.00610198	0.0611006	Trypanosome variant surface glycoprotein (A-type), putative
Tb427_000513500:pseudogene	Chr8_5A_Tb427v10	4.1857	3.71131	41.2264	5.31e-05	0.00397809	hypothetical protein, conserved
Tb427_000227300:pseudogene	Chr1_3A_Tb427v10	4.39	1.25999	12.8319	0.00610198	0.0611006	Trypanosome variant surface glycoprotein (A-type), putative
Tb427_000297300	Chr3_5A_Tb427v10	4.39	1.25999	12.8319	0.00610198	0.0611006	Trypanosome variant surface glycoprotein (A-type), putative
Tb427_000116400:pseudogene	Chr11_3A_Tb427v10	4.17481	1.18093	11.2333	0.00874048	0.0731437	hypothetical protein, conserved
Tb427_000241400:pseudogene	Chr1_3A_Tb427v10	4.17481	1.18093	11.2333	0.00874048	0.0731437	hypothetical protein, conserved
Tb427_000647400:pseudogene	unitig_1841_Tb427v10	4.17481	1.18093	11.2333	0.00874048	0.0731437	hypothetical protein, conserved
Tb427_000133900:pseudogene	Chr11_3A_Tb427v10	4.38704	1.27437	9.89444	0.012111	0.085402	Trypanosome variant surface glycoprotein C-terminal domain containing protein, putative
Tb427_000852200	Chr1_3B_Tb427v10	4.17481	1.18093	11.2333	0.00874048	0.0731437	unspecified product
Tb427_000549600	Chr9_3A_Tb427v10	4.17072	3.397	28.5249	0.000250416	0.0106058	hypothetical protein, conserved
Tb427_000251600:pseudogene	Chr1_3B_Tb427v10	4.38037	1.22647	8.25929	0.0187252	0.10417	Trypanosomal VSG domain/Trypanosome variant surface glycoprotein C-terminal domain containing protein, putative
Tb427_000424700:pseudogene	Chr6_3B_Tb427v10	4.16675	2.00166	10.0979	0.00896464	0.0735426	hypothetical protein, conserved
Tb427_000557100:pseudogene	Chr9_3A_Tb427v10	4.16589	1.92388	11.0159	0.00698774	0.0656722	hypothetical protein, conserved
Tb427_000406800:pseudogene	Chr6_3A_Tb427v10	4.16085	1.17807	8.48035	0.0176062	0.101219	hypothetical protein, conserved
Tb427_000650800	unitig_1845_1846_Tb427v10	4.16085	1.17807	8.48035	0.0176062	0.101219	hypothetical protein, conserved
Tb427_000716000	unitig_2136_Tb427v10	4.16085	1.17807	8.48035	0.0176062	0.101219	hypothetical protein, conserved
Tb427_000782700:pseudogene	unitig_2492_Tb427v10	4.3762	1.25714	9.69303	0.0127485	0.0871904	Trypanosomal VSG domain/Trypanosome variant surface glycoprotein C-terminal domain containing protein, putative
Tb427_000106100:pseudogene	Chr10_3B_Tb427v10	4.37186	2.12245	19.8712	0.00100492	0.0238905	Trypanosomal VSG domain/Trypanosome variant surface glycoprotein C-terminal domain containing protein, putative
Tb427_000337800	Chr4_3B_Tb427v10	4.36481	2.07052	16.0237	0.00214215	0.0356529	Trypanosome variant surface glycoprotein (A-type), putative
Tb427_000572500	Chr9_3A_Tb427v10	4.35236	2.03389	14.5755	0.00293668	0.0418893	Trypanosome variant surface glycoprotein C-terminal domain containing protein, putative
Tb427_000146100:pseudogene	Chr11_3B_Tb427v10	4.15385	1.98885	20.8705	0.000839231	0.0222227	hypothetical protein, conserved
Tb427_000569600	Chr9_3A_Tb427v10	4.14649	1.16088	8.87741	0.0157966	0.096713	Reverse transcriptase (RNA-dependent DNA polymerase), putative
Tb427_000572900	Chr9_3A_Tb427v10	4.14649	1.16088	8.87741	0.0157966	0.096713	hypothetical protein, conserved
Tb427_000337600	Chr4_3B_Tb427v10	4.31818	2.95906	24.6378	0.000447281	0.0148929	Trypanosomal VSG domain/Trypanosome variant surface glycoprotein C-terminal domain containing protein, putative
Tb427_000031200	Chr10_3A_Tb427v10	4.31145	2.14906	16.1025	0.0021068	0.0353761	Trypanosome variant surface glycoprotein (A-type)/Trypanosome variant surface glycoprotein C-terminal domain containing protein, putative
Tb427_000153700:pseudogene	Chr11_3B_Tb427v10	4.31116	2.1491	16.0944	0.0021104	0.0353761	Trypanosomal VSG domain/Trypanosome variant surface glycoprotein C-terminal domain containing protein, putative
Tb427_000008300:pseudogene	BES13_Tb427v10	4.13588	1.17183	8.15006	0.0193107	0.105445	hypothetical protein, conserved
Tb427_000121200:pseudogene	Chr11_3A_Tb427v10	4.13588	1.17183	8.15006	0.0193107	0.105445	Galactosyltransferase, putative
Tb427_000122200	Chr11_3A_Tb427v10	4.13588	1.17183	8.15006	0.0193107	0.105445	hypothetical protein, conserved
Tb427_000735000	unitig_2216_Tb427v10	4.12988	1.14292	5.0334	0.052111	0.187109	Protein of unknown function (DUF1181), putative
Tb427_000386200	Chr6_3A_Tb427v10	4.30385	1.23924	9.10998	0.0148433	0.0938703	Trypanosome variant surface glycoprotein (A-type)/Trypanosome variant surface glycoprotein C-terminal domain containing protein, putative
Tb427_000707100	unitig_2085_Tb427v10	4.12871	2.5102	19.7035	0.00103639	0.0242572	Retrotransposon hot spot protein, putative
Tb427_000717100:pseudogene	unitig_2138_Tb427v10	4.30385	1.23924	9.10998	0.0148433	0.0938703	Trypanosomal VSG domain/Trypanosome variant surface glycoprotein C-terminal domain containing protein, putative
Tb427_020033300	Chr2_core_Tb427v10	4.12738	3.7353	52.0737	1.87e-05	0.00242099	hypothetical protein, conserved
Tb427_000420800:pseudogene	Chr6_3B_Tb427v10	4.12625	3.22969	21.9124	0.000699882	0.0198914	hypothetical protein, conserved
Tb427_000226200:pseudogene	Chr1_3A_Tb427v10	4.30141	1.22391	8.3291	0.0183626	0.103786	Trypanosomal VSG domain/Trypanosome variant surface glycoprotein C-terminal domain containing protein, putative
Tb427_000252500	Chr1_3B_Tb427v10	4.12579	2.01897	17.2317	0.00166922	0.0312886	RNase H, putative
Tb427_000193400:pseudogene	Chr1_3A_Tb427v10	4.30002	2.15305	7.58883	0.0189825	0.104768	Trypanosomal VSG domain/Trypanosome variant surface glycoprotein C-terminal domain containing protein, putative
Tb427_000313500	Chr4_3A_Tb427v10	4.12262	2.00235	10.4937	0.00803986	0.0706582	hypothetical protein, conserved
Tb427_000623600:pseudogene	Chr9_5A_Tb427v10	4.12242	2.52008	18.7531	0.00123859	0.0268347	hypothetical protein, conserved
Tb427_000550500:pseudogene	Chr9_3A_Tb427v10	4.12236	6.3132	75.1234	3.38e-06	0.00158855	hypothetical protein, conserved
Tb427_000078100:pseudogene	Chr10_3B_Tb427v10	4.10943	3.16239	24.214	0.000478373	0.0154551	hypothetical protein
Tb427_000029100:pseudogene	Chr10_3A_Tb427v10	4.29064	1.23642	9.5558	0.0132068	0.0882398	Trypanosome variant surface glycoprotein (A-type)/Trypanosome variant surface glycoprotein C-terminal domain containing protein, putative
Tb427_000569400	Chr9_3A_Tb427v10	4.10124	2.57985	11.1551	0.00673569	0.0644769	hypothetical protein
Tb427_000359200	Chr5_3A_Tb427v10	4.29064	1.23642	9.5558	0.0132068	0.0882398	Trypanosome variant surface glycoprotein (A-type), putative
Tb427_000707300:pseudogene	unitig_2085_Tb427v10	4.09946	3.26266	23.0443	0.00057847	0.0175594	Retrotransposon hot spot protein, putative
Tb427_000450200:pseudogene	Chr6_3B_Tb427v10	4.29064	1.23642	9.5558	0.0132068	0.0882398	Trypanosomal VSG domain/Trypanosome variant surface glycoprotein C-terminal domain containing protein, putative
Tb427_000623100:pseudogene	Chr9_5A_Tb427v10	4.09906	1.59896	14.8744	0.00274727	0.0401728	hypothetical protein, conserved
Tb427_000590300:pseudogene	Chr9_3A_Tb427v10	4.28704	2.06604	14.0981	0.00327243	0.0442966	Trypanosomal VSG domain/Trypanosome variant surface glycoprotein C-terminal domain containing protein, putative
Tb427_000510700:pseudogene	Chr8_5A_Tb427v10	4.28524	8.6281	44.9151	3.64e-05	0.00339085	Trypanosomal VSG domain/Trypanosome variant surface glycoprotein C-terminal domain containing protein, putative
Tb427_000577100:pseudogene	Chr9_3A_Tb427v10	4.0974	2.8586	27.8897	0.000274166	0.0111736	hypothetical protein, conserved
Tb427_000341600:pseudogene	Chr4_3B_Tb427v10	4.09013	1.9795	10.3063	0.00846278	0.072306	hypothetical protein
Tb427_000036200:pseudogene	Chr10_3A_Tb427v10	4.08396	1.15994	8.28669	0.0185818	0.103858	hypothetical protein, conserved
Tb427_000040100	Chr10_3A_Tb427v10	4.08396	1.15994	8.28669	0.0185818	0.103858	hypothetical protein
Tb427_000099500:pseudogene	Chr10_3B_Tb427v10	4.08396	1.15994	8.28669	0.0185818	0.103858	hypothetical protein, conserved
Tb427_000189500	Chr1_3A_Tb427v10	4.28078	1.96168	7.7472	0.0180424	0.102511	Trypanosome variant surface glycoprotein C-terminal domain containing protein, putative
Tb427_000125000	Chr11_3A_Tb427v10	4.08396	1.15994	8.28669	0.0185818	0.103858	hypothetical protein
Tb427_000238900:pseudogene	Chr1_3A_Tb427v10	4.08396	1.15994	8.28669	0.0185818	0.103858	hypothetical protein, conserved
Tb427_000239800	Chr1_3A_Tb427v10	4.08396	1.15994	8.28669	0.0185818	0.103858	hypothetical protein, conserved
Tb427_000393000:pseudogene	Chr6_3A_Tb427v10	4.27022	2.11106	11.3473	0.00640506	0.0628045	Trypanosome variant surface glycoprotein (A-type), putative
Tb427_000194900	Chr1_3A_Tb427v10	4.26809	8.5737	4.11462	0.067843	0.21956	Trypanosome variant surface glycoprotein (A-type), putative
Tb427_000254900	Chr1_3B_Tb427v10	4.08396	1.15994	8.28669	0.0185818	0.103858	hypothetical protein
Tb427_000504500:pseudogene	Chr8_5A_Tb427v10	4.26441	4.22195	36.1426	9.38e-05	0.0054149	Trypanosome variant surface glycoprotein C-terminal domain containing protein, putative
Tb427_000264600	Chr1_3B_Tb427v10	4.08396	1.15994	8.28669	0.0185818	0.103858	hypothetical protein, conserved
Tb427_000438700:pseudogene	Chr6_3B_Tb427v10	4.25926	2.05995	18.5046	0.00129899	0.027624	Trypanosome variant surface glycoprotein (A-type), putative
Tb427_000824000:pseudogene	unitig_3082_Tb427v10	4.25779	2.08453	17.8349	0.00147998	0.0295605	Trypanosome variant surface glycoprotein (A-type), putative
Tb427_000309900:pseudogene	Chr4_3A_Tb427v10	4.08396	1.15994	8.28669	0.0185818	0.103858	hypothetical protein
Tb427_000312700:pseudogene	Chr4_3A_Tb427v10	4.25475	2.96625	20.5357	0.000890852	0.0228905	Trypanosome variant surface glycoprotein (A-type)/Trypanosome variant surface glycoprotein C-terminal domain containing protein, putative
Tb427_000189800	Chr1_3A_Tb427v10	4.25389	1.19923	7.31977	0.0245927	0.121358	Trypanosome variant surface glycoprotein (A-type), putative
Tb427_000387000	Chr6_3A_Tb427v10	4.08396	1.15994	8.28669	0.0185818	0.103858	hypothetical protein, conserved
Tb427_000441600:pseudogene	Chr6_3B_Tb427v10	4.24938	3.24174	24.6063	0.000449504	0.0148929	Trypanosomal VSG domain/Trypanosome variant surface glycoprotein C-terminal domain containing protein, putative
Tb427_000410700:pseudogene	Chr6_3A_Tb427v10	4.08396	1.15994	8.28669	0.0185818	0.103858	hypothetical protein, conserved
Tb427_000518000:pseudogene	Chr8_5A_Tb427v10	4.24042	4.6708	41.5816	5.12e-05	0.00394883	Trypanosome variant surface glycoprotein C-terminal domain containing protein, putative
Tb427_000588100:pseudogene	Chr9_3A_Tb427v10	4.08396	1.15994	8.28669	0.0185818	0.103858	hypothetical protein
Tb427_000296700:pseudogene	Chr3_5A_Tb427v10	4.23152	2.92108	19.0468	0.00117146	0.0257824	Trypanosome variant surface glycoprotein (A-type)/Trypanosome variant surface glycoprotein C-terminal domain containing protein, putative
Tb427_000717300:pseudogene	unitig_2138_Tb427v10	4.08396	1.15994	8.28669	0.0185818	0.103858	hypothetical protein, conserved
Tb427_000574400:pseudogene	Chr9_3A_Tb427v10	4.08363	1.14732	7.16912	0.0257356	0.124718	hypothetical protein, conserved
Tb427_000767600	unitig_2452_Tb427v10	4.07929	2.00306	10.7157	0.00757106	0.0685203	hypothetical protein, conserved
Tb427_000149300:pseudogene	Chr11_3B_Tb427v10	4.0758	1.63837	13.502	0.00375813	0.0479519	hypothetical protein
Tb427_000517200	Chr8_5A_Tb427v10	4.07215	6.32838	116.587	3.94e-07	0.00143556	hypothetical protein
Tb427_000035600	Chr10_3A_Tb427v10	4.07067	1.15712	8.72735	0.0164521	0.0982092	Reverse transcriptase (RNA-dependent DNA polymerase), putative
Tb427_000573700:pseudogene	Chr9_3A_Tb427v10	4.2094	2.612	21.4266	0.000761135	0.0208863	Trypanosome variant surface glycoprotein (A-type), putative
Tb427_000084200	Chr10_3B_Tb427v10	4.20817	5.01566	65.2365	6.6e-06	0.00158855	Trypanosome variant surface glycoprotein (A-type)/Trypanosome variant surface glycoprotein C-terminal domain containing protein, putative
Tb427_000319800:pseudogene	Chr4_3A_Tb427v10	4.07067	1.15712	8.72735	0.0164521	0.0982092	hypothetical protein
Tb427_000524000	Chr8_5A_Tb427v10	4.20208	5.10067	62.0173	8.37e-06	0.00176675	Trypanosomal VSG domain/Trypanosome variant surface glycoprotein C-terminal domain containing protein, putative
Tb427_000363600:pseudogene	Chr5_3A_Tb427v10	4.07067	1.15712	8.72735	0.0164521	0.0982092	hypothetical protein, conserved
Tb427_000567300	Chr9_3A_Tb427v10	4.07052	3.17879	10.2468	0.00860257	0.0730325	hypothetical protein, conserved
Tb427_000576300	Chr9_3A_Tb427v10	4.06867	2.54651	23.4295	0.000542985	0.0169627	hypothetical protein
Tb427_000662500:pseudogene	unitig_1870_Tb427v10	4.0677	1.91991	15.6875	0.0023011	0.0371319	Retrotransposon hot spot protein, putative
Tb427_000384600	Chr6_3A_Tb427v10	4.06238	3.20033	23.5749	0.000530259	0.0168082	hypothetical protein, conserved
Tb427_000508200:pseudogene	Chr8_5A_Tb427v10	4.19399	7.61863	41.6156	5.1e-05	0.00394883	Trypanosomal VSG domain/Trypanosome variant surface glycoprotein C-terminal domain containing protein, putative
Tb427_000078800:pseudogene	Chr10_3B_Tb427v10	4.06216	1.97356	19.6725	0.00104233	0.024321	hypothetical protein, conserved
Tb427_000365000:pseudogene	Chr5_3A_Tb427v10	4.05958	3.29077	8.91373	0.0125989	0.0867553	hypothetical protein, conserved
Tb427_000475500	Chr7_5A_Tb427v10	4.05922	1.61895	14.921	0.00271903	0.0401727	hypothetical protein, conserved
Tb427_000023800	BES7_Tb427v10	4.05902	4.57636	44.9345	3.64e-05	0.00339085	BT1 family, putative
Tb427_000059000	Chr10_3A_Tb427v10	4.05866	2.04724	10.5106	0.00800296	0.0705567	hypothetical protein, conserved
Tb427_000493100	Chr8_3A_Tb427v10	4.18891	1.18379	7.73379	0.021761	0.113418	Trypanosome variant surface glycoprotein (A-type), putative
Tb427_000119000	Chr11_3A_Tb427v10	4.0569	1.95619	10.1137	0.00892543	0.0735222	hypothetical protein, conserved
Tb427_000412600	Chr6_3A_Tb427v10	4.05016	1.13957	10.2598	0.011052	0.0815732	hypothetical protein, conserved
Tb427_000079800:pseudogene	Chr10_3B_Tb427v10	4.04359	1.94287	16.8773	0.00179378	0.0323652	hypothetical protein, conserved
Tb427_000489600	Chr8_3A_Tb427v10	4.17682	4.572	42.3758	4.71e-05	0.00374909	Trypanosomal VSG domain/Trypanosome variant surface glycoprotein C-terminal domain containing protein, putative
Tb427_000185100	Chr1_3A_Tb427v10	4.1764	2.02593	8.7378	0.0132787	0.0885637	Trypanosomal VSG domain/Trypanosome variant surface glycoprotein C-terminal domain containing protein, putative
Tb427_000395100:pseudogene	Chr6_3A_Tb427v10	4.0373	2.5575	14.1591	0.00322707	0.0440123	hypothetical protein, conserved
Tb427_000187400:pseudogene	Chr1_3A_Tb427v10	4.03614	1.13671	7.76342	0.0215743	0.113098	hypothetical protein
Tb427_000396100:pseudogene	Chr6_3A_Tb427v10	4.03242	3.18865	22.939	0.000588653	0.0177419	hypothetical protein, conserved
Tb427_000424200	Chr6_3B_Tb427v10	4.17481	1.18093	11.2333	0.00874048	0.0731437	Trypanosome variant surface glycoprotein (A-type), putative
Tb427_000470600:pseudogene	Chr7_5A_Tb427v10	4.17481	1.18093	11.2333	0.00874048	0.0731437	Trypanosome variant surface glycoprotein (A-type)/Trypanosome variant surface glycoprotein C-terminal domain containing protein, putative
Tb427_000844600	BES14_Tb427v10	4.02916	7.04121	46.6427	3.08e-05	0.00308324	unspecified product
Tb427_000861500	Chr9_3A_Tb427v10	4.02605	1.12123	7.13337	0.0260164	0.125476	unspecified product
Tb427_000401800:pseudogene	Chr6_3A_Tb427v10	4.17343	2.08379	17.1106	0.0017106	0.031465	Trypanosome variant surface glycoprotein (A-type), putative
Tb427_000397200	Chr6_3A_Tb427v10	4.02286	1.9324	9.9151	0.00943455	0.0753286	hypothetical protein
Tb427_000391800:pseudogene	Chr6_3A_Tb427v10	4.17255	2.6102	24.7136	0.000441973	0.0148503	Trypanosome variant surface glycoprotein (A-type)/Trypanosome variant surface glycoprotein C-terminal domain containing protein, putative
Tb427_000552900:pseudogene	Chr9_3A_Tb427v10	4.02123	2.94184	26.651	0.000328636	0.0124224	hypothetical protein, conserved
Tb427_000232200	Chr1_3A_Tb427v10	4.01656	1.9032	12.743	0.00450682	0.0527312	hypothetical protein
Tb427_000295200:pseudogene	Chr3_5A_Tb427v10	4.16968	1.98188	15.6586	0.00231542	0.0372835	Trypanosome variant surface glycoprotein C-terminal domain containing protein, putative
Tb427_000148300	Chr11_3B_Tb427v10	4.01101	1.11833	7.48487	0.0234116	0.117877	hypothetical protein
Tb427_000194000:pseudogene	Chr1_3A_Tb427v10	4.01101	1.11833	7.48487	0.0234116	0.117877	hypothetical protein
Tb427_000822700:pseudogene	unitig_307_Tb427v10	4.01101	1.11833	7.48487	0.0234116	0.117877	hypothetical protein
Tb427_000414000	Chr6_3A_Tb427v10	4.16085	1.17807	8.48035	0.0176062	0.101219	Trypanosome variant surface glycoprotein (A-type), putative
Tb427_000834700:pseudogene	unitig_407_Tb427v10	4.01101	1.11833	7.48487	0.0234116	0.117877	hypothetical protein, conserved
Tb427_000510600:pseudogene	Chr8_5A_Tb427v10	4.01077	6.31418	67.1892	5.75e-06	0.00158855	hypothetical protein, conserved
Tb427_000147500:pseudogene	Chr11_3B_Tb427v10	4.00758	2.23486	18.1367	0.00139495	0.0284254	hypothetical protein, conserved
Tb427_000503200:pseudogene	Chr8_5A_Tb427v10	4.00473	8.67566	44.7222	3.71e-05	0.00339085	hypothetical protein
Tb427_000517000	Chr8_5A_Tb427v10	4.14987	2.58413	17.1453	0.0016986	0.0313588	Trypanosome variant surface glycoprotein (A-type), putative
Tb427_000523100	Chr8_5A_Tb427v10	4.00377	4.67436	60.9575	9.07e-06	0.00178069	hypothetical protein, conserved
Tb427_000378800:pseudogene	Chr6_3A_Tb427v10	3.98776	3.15417	35.8363	9.73e-05	0.00550726	hypothetical protein, conserved
Tb427_000236500	Chr1_3A_Tb427v10	3.98725	7.48596	12.8371	0.004405	0.0524336	hypothetical protein
Tb427_000386700:pseudogene	Chr6_3A_Tb427v10	4.1401	1.68543	11.0466	0.00693122	0.0654183	Trypanosomal VSG domain/Trypanosome variant surface glycoprotein C-terminal domain containing protein, putative
Tb427_000251700	Chr1_3B_Tb427v10	3.98655	1.95159	16.1291	0.00209505	0.0352752	hypothetical protein, conserved
Tb427_000396900	Chr6_3A_Tb427v10	3.98593	3.40569	24.4289	0.000462293	0.0151296	hypothetical protein, conserved
Tb427_000344500:pseudogene	Chr4_5A_Tb427v10	3.98362	2.0015	12.7831	0.00446309	0.0524336	Retrotransposon hot spot protein, putative
Tb427_000188200:pseudogene	Chr1_3A_Tb427v10	4.13573	1.91765	7.63511	0.0187018	0.104113	Trypanosomal VSG domain/Trypanosome variant surface glycoprotein C-terminal domain containing protein, putative
Tb427_000308600	Chr4_3A_Tb427v10	4.13241	4.75371	51.2367	2.02e-05	0.00244918	Trypanosome variant surface glycoprotein (A-type)/Trypanosome variant surface glycoprotein C-terminal domain containing protein, putative
Tb427_000624500:pseudogene	Chr9_5A_Tb427v10	3.98334	2.79377	27.5264	0.000288948	0.0114971	hypothetical protein, conserved
Tb427_000158200:pseudogene	Chr11_3B_Tb427v10	3.97843	1.97566	14.5478	0.00295497	0.0420708	hypothetical protein, conserved
Tb427_000490300:pseudogene	Chr8_3A_Tb427v10	3.97678	2.46932	17.3852	0.00161844	0.0308585	hypothetical protein, conserved
Tb427_000220500	Chr1_3A_Tb427v10	4.12633	3.2728	25.4215	0.000395865	0.0137914	Trypanosomal VSG domain/Trypanosome variant surface glycoprotein C-terminal domain containing protein, putative
Tb427_000520400	Chr8_5A_Tb427v10	3.95888	1.95582	14.0312	0.00332305	0.0447413	hypothetical protein, conserved
Tb427_000409800:pseudogene	Chr6_3A_Tb427v10	3.95667	1.11847	7.78738	0.0214247	0.112675	hypothetical protein, conserved
Tb427_000782800:pseudogene	unitig_2495_Tb427v10	3.9457	1.4134	13.8283	0.00348241	0.0458044	Protein of unknown function (DUF1181), putative
Tb427_000219800:pseudogene	Chr1_3A_Tb427v10	3.93399	2.4129	11.603	0.00599481	0.0607676	hypothetical protein, conserved
Tb427_000346100	Chr4_5A_Tb427v10	3.93203	3.37637	22.1201	0.000675488	0.0195181	hypothetical protein, conserved
Tb427_000232900:pseudogene	Chr1_3A_Tb427v10	3.93107	3.12601	18.8945	0.00120573	0.026396	hypothetical protein, conserved
Tb427_000512400:pseudogene	Chr8_5A_Tb427v10	4.11533	8.25431	38.1308	7.46e-05	0.00471765	Trypanosomal VSG domain/Trypanosome variant surface glycoprotein C-terminal domain containing protein, putative
Tb427_000328500:pseudogene	Chr4_3A_Tb427v10	4.11472	1.94667	5.48411	0.0393954	0.159988	Trypanosomal VSG domain/Trypanosome variant surface glycoprotein C-terminal domain containing protein, putative
Tb427_000092800:pseudogene	Chr10_3B_Tb427v10	4.11411	1.13998	4.88482	0.0550057	0.193731	Trypanosome variant surface glycoprotein (A-type)/Trypanosome variant surface glycoprotein C-terminal domain containing protein, putative
Tb427_000191800:pseudogene	Chr1_3A_Tb427v10	4.11386	4.60866	6.47714	0.0275364	0.129683	Trypanosomal VSG domain/Trypanosome variant surface glycoprotein C-terminal domain containing protein, putative
Tb427_000582700:pseudogene	Chr9_3A_Tb427v10	3.92636	1.84962	14.1397	0.00324146	0.0440745	hypothetical protein, conserved
Tb427_000411300:pseudogene	Chr6_3A_Tb427v10	4.10856	2.10835	9.85379	0.00959867	0.0759058	Trypanosome variant surface glycoprotein C-terminal domain containing protein, putative
Tb427_000313400:pseudogene	Chr4_3A_Tb427v10	4.10702	2.45187	17.2563	0.00166094	0.0312508	Trypanosomal VSG domain/Trypanosome variant surface glycoprotein C-terminal domain containing protein, putative
Tb427_000494800:pseudogene	Chr8_3A_Tb427v10	3.92573	3.34879	21.1722	0.000795742	0.0216396	hypothetical protein, conserved
Tb427_000423200	Chr6_3B_Tb427v10	4.10111	2.46257	18.2587	0.00136222	0.0282341	Trypanosomal VSG domain/Trypanosome variant surface glycoprotein C-terminal domain containing protein, putative
Tb427_000028100:pseudogene	Chr10_3A_Tb427v10	3.92534	1.09975	6.34522	0.0333023	0.145403	hypothetical protein
Tb427_000049200:pseudogene	Chr10_3A_Tb427v10	3.92534	1.09975	6.34522	0.0333023	0.145403	hypothetical protein, conserved
Tb427_000057700:pseudogene	Chr10_3A_Tb427v10	3.92534	1.09975	6.34522	0.0333023	0.145403	hypothetical protein, conserved
Tb427_000101400:pseudogene	Chr10_3B_Tb427v10	3.92534	1.09975	6.34522	0.0333023	0.145403	hypothetical protein
Tb427_000552500	Chr9_3A_Tb427v10	4.0936	3.82485	44.4972	3.8e-05	0.00339739	Trypanosomal VSG domain/Trypanosome variant surface glycoprotein C-terminal domain containing protein, putative
Tb427_000155000:pseudogene	Chr11_3B_Tb427v10	3.92534	1.09975	6.34522	0.0333023	0.145403	hypothetical protein
Tb427_000447500:pseudogene	Chr6_3B_Tb427v10	4.08796	2.30001	20.427	0.000908408	0.0230843	Trypanosome variant surface glycoprotein (A-type), putative
Tb427_000505000:pseudogene	Chr8_5A_Tb427v10	4.08681	7.43075	73.5166	3.75e-06	0.00158855	Trypanosomal VSG domain/Trypanosome variant surface glycoprotein C-terminal domain containing protein, putative
Tb427_000234300	Chr1_3A_Tb427v10	4.08423	4.21784	25.133	0.000413935	0.014128	Trypanosome variant surface glycoprotein (A-type)/Trypanosome variant surface glycoprotein C-terminal domain containing protein, putative
Tb427_000788200:pseudogene	unitig_252_Tb427v10	3.92534	1.09975	6.34522	0.0333023	0.145403	hypothetical protein, conserved
Tb427_000854200	Chr4_3A_Tb427v10	3.92534	1.09975	6.34522	0.0333023	0.145403	unspecified product
Tb427_000046100:pseudogene	Chr10_3A_Tb427v10	4.08396	1.15994	8.28669	0.0185818	0.103858	Trypanosome variant surface glycoprotein (A-type)/Trypanosome variant surface glycoprotein C-terminal domain containing protein, putative
Tb427_000091000	Chr10_3B_Tb427v10	4.08396	1.15994	8.28669	0.0185818	0.103858	Trypanosome variant surface glycoprotein (A-type)/Trypanosome variant surface glycoprotein C-terminal domain containing protein, putative
Tb427_000402800	Chr6_3A_Tb427v10	3.92452	1.93275	16.002	0.002152	0.0357564	hypothetical protein, conserved
Tb427_000249600	Chr1_3B_Tb427v10	3.91845	1.95713	12.6104	0.00465524	0.0534022	hypothetical protein, conserved
Tb427_100013400	Chr10_core_Tb427v10	3.91554	3.26824	24.5974	0.000450135	0.0148929	hypothetical protein
Tb427_000424900	Chr6_3B_Tb427v10	3.91286	4.14067	22.6276	0.000620016	0.018527	hypothetical protein, conserved
Tb427_000241600	Chr1_3A_Tb427v10	4.08396	1.15994	8.28669	0.0185818	0.103858	Trypanosome variant surface glycoprotein (A-type), putative
Tb427_000096600:pseudogene	Chr10_3B_Tb427v10	3.91102	1.09689	9.15167	0.01468	0.0936546	Reverse transcriptase (RNA-dependent DNA polymerase), putative
Tb427_000264300:pseudogene	Chr1_3B_Tb427v10	4.08396	1.15994	8.28669	0.0185818	0.103858	Trypanosome variant surface glycoprotein (A-type)/Trypanosome variant surface glycoprotein C-terminal domain containing protein, putative
Tb427_000157100:pseudogene	Chr11_3B_Tb427v10	3.91102	1.09689	9.15167	0.01468	0.0936546	hypothetical protein, conserved
Tb427_000257900:pseudogene	Chr1_3B_Tb427v10	3.91102	1.09689	9.15167	0.01468	0.0936546	hypothetical protein, conserved
Tb427_000259200	Chr1_3B_Tb427v10	3.91102	1.09689	9.15167	0.01468	0.0936546	hypothetical protein, conserved
Tb427_000389800:pseudogene	Chr6_3A_Tb427v10	4.08396	1.15994	8.28669	0.0185818	0.103858	Trypanosome variant surface glycoprotein (A-type)/Trypanosome variant surface glycoprotein C-terminal domain containing protein, putative
Tb427_000593600:pseudogene	Chr9_3A_Tb427v10	3.91102	1.09689	9.15167	0.01468	0.0936546	hypothetical protein
Tb427_000746200	unitig_2231_Tb427v10	3.91102	1.09689	9.15167	0.01468	0.0936546	hypothetical protein
Tb427_000857900	Chr6_3B_Tb427v10	3.91102	1.09689	9.15167	0.01468	0.0936546	unspecified product
Tb427_000399000:pseudogene	Chr6_3A_Tb427v10	3.90949	2.40699	15.447	0.00242345	0.0379785	hypothetical protein
Tb427_000256400:pseudogene	Chr1_3B_Tb427v10	3.90015	1.92483	10.1511	0.0088334	0.0732169	hypothetical protein, conserved
Tb427_000519200	Chr8_5A_Tb427v10	3.89887	7.44955	48.0188	2.7e-05	0.00281599	hypothetical protein, conserved
Tb427_000248800:pseudogene	Chr1_3B_Tb427v10	4.07445	2.57677	14.9108	0.00272521	0.0401727	Trypanosome variant surface glycoprotein (A-type), putative
Tb427_000483600	Chr7_5A_Tb427v10	4.07367	3.76065	46.533	3.11e-05	0.00309535	Trypanosome variant surface glycoprotein (A-type), putative
Tb427_000684000:pseudogene	unitig_191_Tb427v10	4.0728	2.0414	14.8662	0.00275223	0.0402065	Trypanosomal VSG domain/Trypanosome variant surface glycoprotein C-terminal domain containing protein, putative
Tb427_000562900	Chr9_3A_Tb427v10	4.07249	1.94881	15.8806	0.00220817	0.0363001	Trypanosome variant surface glycoprotein (A-type), putative
Tb427_000097500:pseudogene	Chr10_3B_Tb427v10	3.89684	1.09404	6.96086	0.0274265	0.129307	hypothetical protein, conserved
Tb427_000033200:pseudogene	Chr10_3A_Tb427v10	4.07067	1.15712	8.72735	0.0164521	0.0982092	Trypanosome variant surface glycoprotein (A-type)/Trypanosome variant surface glycoprotein C-terminal domain containing protein, putative
Tb427_000193600	Chr1_3A_Tb427v10	3.89684	1.09404	6.96086	0.0274265	0.129307	hypothetical protein, conserved
Tb427_000206200:pseudogene	Chr1_3A_Tb427v10	3.89684	1.09404	6.96086	0.0274265	0.129307	hypothetical protein, conserved
Tb427_000178300:pseudogene	Chr1_3A_Tb427v10	4.07067	1.15712	8.72735	0.0164521	0.0982092	Trypanosomal VSG domain/Trypanosome variant surface glycoprotein C-terminal domain containing protein, putative
Tb427_000199600:pseudogene	Chr1_3A_Tb427v10	4.07067	1.15712	8.72735	0.0164521	0.0982092	Trypanosomal VSG domain/Trypanosome variant surface glycoprotein C-terminal domain containing protein, putative
Tb427_000857500	Chr6_3A_Tb427v10	3.89684	1.09404	6.96086	0.0274265	0.129307	unspecified product
Tb427_000346600:pseudogene	Chr4_5A_Tb427v10	3.88673	4.17676	38.0208	7.55e-05	0.00473704	hypothetical protein, conserved
Tb427_000514200:pseudogene	Chr8_5A_Tb427v10	3.88407	3.81877	44.5762	3.77e-05	0.00339085	hypothetical protein
Tb427_000120900	Chr11_3A_Tb427v10	3.88318	5.97854	18.1411	0.00139374	0.0284254	hypothetical protein, conserved
Tb427_000631200:pseudogene	Tb427VSG-23_unitig_Tb427v10	3.88095	4.71414	15.3826	0.0024575	0.0381754	hypothetical protein
Tb427_000043800:pseudogene	Chr10_3A_Tb427v10	3.88019	2.79807	19.8833	0.00100268	0.0238905	hypothetical protein, conserved
Tb427_000431000:pseudogene	Chr6_3B_Tb427v10	4.0644	3.68942	27.8547	0.000275551	0.0111998	Trypanosomal VSG domain/Trypanosome variant surface glycoprotein C-terminal domain containing protein, putative
Tb427_000556200:pseudogene	Chr9_3A_Tb427v10	3.87256	3.57688	20.1529	0.000954558	0.0232714	hypothetical protein, conserved
Tb427_000554900:pseudogene	Chr9_3A_Tb427v10	3.87029	1.80801	11.4815	0.0061858	0.0617355	hypothetical protein, conserved
Tb427_000190000:pseudogene	Chr1_3A_Tb427v10	4.06113	2.43269	5.42145	0.0403332	0.16189	Trypanosome variant surface glycoprotein (A-type)/Trypanosome variant surface glycoprotein C-terminal domain containing protein, putative
Tb427_000508400:pseudogene	Chr8_5A_Tb427v10	3.86513	7.36807	44.5982	3.76e-05	0.00339085	hypothetical protein, conserved
Tb427_000409900	Chr6_3A_Tb427v10	3.86208	1.48806	7.82769	0.017586	0.101219	hypothetical protein, conserved
Tb427_000221600:pseudogene	Chr1_3A_Tb427v10	3.862	2.3529	22.5788	0.000625112	0.0185495	hypothetical protein, conserved
Tb427_000393400	Chr6_3A_Tb427v10	3.85694	3.03047	17.3775	0.00162094	0.0308673	hypothetical protein, conserved
Tb427_000347000	Chr4_5A_Tb427v10	4.05814	1.94581	17.1602	0.0016935	0.0313588	Trypanosome variant surface glycoprotein (A-type), putative
Tb427_000478400:pseudogene	Chr7_5A_Tb427v10	3.85578	1.8582	13.5661	0.00370204	0.0476429	hypothetical protein, conserved
Tb427_000364500	Chr5_3A_Tb427v10	3.85288	1.88529	13.5882	0.00368288	0.0475129	hypothetical protein, conserved
Tb427_000308700:pseudogene	Chr4_3A_Tb427v10	4.05583	2.59543	13.772	0.00352824	0.0461392	Trypanosomal VSG domain/Trypanosome variant surface glycoprotein C-terminal domain containing protein, putative
Tb427_000404800	Chr6_3A_Tb427v10	3.84532	1.50189	13.4822	0.00377576	0.0480551	hypothetical protein, conserved
Tb427_000315300	Chr4_3A_Tb427v10	3.84148	1.85532	15.2095	0.00255189	0.0392074	hypothetical protein, conserved
Tb427_000626700	Chr9_5A_Tb427v10	3.83983	2.04694	12.7926	0.00445285	0.0524336	hypothetical protein
Tb427_000555500	Chr9_3A_Tb427v10	4.04881	5.18443	52.6016	1.79e-05	0.00239116	Trypanosome variant surface glycoprotein (A-type), putative
Tb427_000077500:pseudogene	Chr10_3B_Tb427v10	4.04613	2.51497	18.8678	0.00121184	0.0264021	Trypanosomal VSG domain/Trypanosome variant surface glycoprotein C-terminal domain containing protein, putative
Tb427_000556100:pseudogene	Chr9_3A_Tb427v10	3.83942	3.46225	20.74	0.000858924	0.0225077	hypothetical protein, conserved
Tb427_000581700	Chr9_3A_Tb427v10	4.04055	3.8501	34.6496	0.000112162	0.00603109	Trypanosomal VSG domain/Trypanosome variant surface glycoprotein C-terminal domain containing protein, putative
Tb427_000089600:pseudogene	Chr10_3B_Tb427v10	4.03754	2.55747	17.2279	0.00167048	0.0312886	Trypanosome variant surface glycoprotein (A-type), putative
Tb427_000398700	Chr6_3A_Tb427v10	3.83586	5.40405	85.0745	1.86e-06	0.00158855	hypothetical protein, conserved
Tb427_000198600	Chr1_3A_Tb427v10	4.03657	2.8933	20.2017	0.000946139	0.0232714	Trypanosome variant surface glycoprotein (A-type)/Trypanosome variant surface glycoprotein C-terminal domain containing protein, putative
Tb427_000013800	BES17_Tb427v10	3.83503	2.56421	16.7877	0.00182702	0.0327668	hypothetical protein, conserved
Tb427_000788800:pseudogene	unitig_252_Tb427v10	3.83414	1.49746	8.91588	0.0125908	0.0867553	hypothetical protein
Tb427_000487300:pseudogene	Chr8_3A_Tb427v10	3.83145	2.98654	25.4345	0.000395072	0.0137914	hypothetical protein, conserved
Tb427_040057500:pseudogene	Chr4_core_Tb427v10	3.82834	1.83833	15.1354	0.00259363	0.0394671	hypothetical protein, conserved
Tb427_000857400	Chr6_3A_Tb427v10	3.82033	3.31355	26.9043	0.000316521	0.0122713	unspecified product
Tb427_000064000	Chr10_3A_Tb427v10	4.02637	2.36115	7.806	0.0177076	0.101428	Trypanosomal VSG domain/Trypanosome variant surface glycoprotein C-terminal domain containing protein, putative
Tb427_000058000:pseudogene	Chr10_3A_Tb427v10	3.8143	1.07568	7.21554	0.0253765	0.123721	Retrotransposon hot spot protein, putative
Tb427_000125100	Chr11_3A_Tb427v10	3.8143	1.07568	7.21554	0.0253765	0.123721	hypothetical protein
Tb427_000133300	Chr11_3A_Tb427v10	3.8143	1.07568	7.21554	0.0253765	0.123721	hypothetical protein, conserved
Tb427_000138200:pseudogene	Chr11_3A_Tb427v10	3.8143	1.07568	7.21554	0.0253765	0.123721	hypothetical protein, conserved
Tb427_000567600:pseudogene	Chr9_3A_Tb427v10	4.01881	2.37897	8.54837	0.0140604	0.0920761	Trypanosome variant surface glycoprotein C-terminal domain containing protein, putative
Tb427_000151100:pseudogene	Chr11_3B_Tb427v10	3.8143	1.07568	7.21554	0.0253765	0.123721	hypothetical protein
Tb427_000233200	Chr1_3A_Tb427v10	3.8143	1.07568	7.21554	0.0253765	0.123721	hypothetical protein
Tb427_000396000:pseudogene	Chr6_3A_Tb427v10	4.01467	2.44524	21.9511	0.000695262	0.0198346	Trypanosome variant surface glycoprotein C-terminal domain containing protein, putative
Tb427_000238300:pseudogene	Chr1_3A_Tb427v10	3.8143	1.07568	7.21554	0.0253765	0.123721	hypothetical protein, conserved
Tb427_000292700:pseudogene	Chr3_5A_Tb427v10	3.8143	1.07568	7.21554	0.0253765	0.123721	hypothetical protein, conserved
Tb427_000338600:pseudogene	Chr4_3B_Tb427v10	3.8143	1.07568	7.21554	0.0253765	0.123721	hypothetical protein
Tb427_000342000:pseudogene	Chr4_3B_Tb427v10	3.8143	1.07568	7.21554	0.0253765	0.123721	hypothetical protein
Tb427_000594400:pseudogene	Chr9_3A_Tb427v10	3.8143	1.07568	7.21554	0.0253765	0.123721	hypothetical protein, conserved
Tb427_000620800:pseudogene	Chr9_5A_Tb427v10	3.8143	1.07568	7.21554	0.0253765	0.123721	hypothetical protein, conserved
Tb427_000820400:pseudogene	unitig_3048_Tb427v10	3.80199	1.83007	14.9294	0.00271401	0.0401727	hypothetical protein, conserved
Tb427_000505600:pseudogene	Chr8_5A_Tb427v10	3.80131	4.44223	26.4883	0.000336708	0.0125398	hypothetical protein, conserved
Tb427_000127300	Chr11_3A_Tb427v10	3.80082	1.07286	7.62985	0.0224321	0.115326	Protein of unknown function (DUF1181), putative
Tb427_000170000:pseudogene	Chr11_3B_Tb427v10	3.80082	1.07286	7.62985	0.0224321	0.115326	hypothetical protein, conserved
Tb427_000181900	Chr1_3A_Tb427v10	3.80082	1.07286	7.62985	0.0224321	0.115326	hypothetical protein
Tb427_000263100	Chr1_3B_Tb427v10	3.80082	1.07286	7.62985	0.0224321	0.115326	hypothetical protein, conserved
Tb427_000410400:pseudogene	Chr6_3A_Tb427v10	4.00193	1.9002	15.0611	0.00263632	0.0397816	Trypanosome variant surface glycoprotein (A-type)/Trypanosome variant surface glycoprotein C-terminal domain containing protein, putative
Tb427_000255000	Chr1_3B_Tb427v10	4.00003	1.95456	14.4495	0.00302111	0.0422956	Trypanosome variant surface glycoprotein (A-type), putative
Tb427_000292000	Chr3_5A_Tb427v10	3.80082	1.07286	7.62985	0.0224321	0.115326	hypothetical protein, conserved
Tb427_000394200	Chr6_3A_Tb427v10	3.99271	3.15039	22.1929	0.000667176	0.0194018	Trypanosome variant surface glycoprotein (A-type), putative
Tb427_000471100	Chr7_5A_Tb427v10	3.80082	1.07286	7.62985	0.0224321	0.115326	hypothetical protein, conserved
Tb427_000742200	unitig_2222_Tb427v10	3.79352	3.615	31.1415	0.000175076	0.00827235	Retrotransposon hot spot protein, putative
Tb427_000511700:pseudogene	Chr8_5A_Tb427v10	3.98676	2.85687	23.392	0.000546321	0.0169967	Trypanosome variant surface glycoprotein (A-type), putative
Tb427_000474300:pseudogene	Chr7_5A_Tb427v10	3.78956	1.83898	9.6747	0.010098	0.0776216	hypothetical protein
Tb427_000627600:pseudogene	Chr9_5B_Tb427v10	3.78797	1.8926	9.01758	0.0122171	0.0856901	hypothetical protein
Tb427_000575900	Chr9_3A_Tb427v10	3.98463	4.53743	15.0947	0.00261693	0.039687	Trypanosome variant surface glycoprotein (A-type), putative
Tb427_000421400	Chr6_3B_Tb427v10	3.98389	4.91136	11.8849	0.00557827	0.0582482	Trypanosome variant surface glycoprotein (A-type), putative
Tb427_000505400:pseudogene	Chr8_5A_Tb427v10	3.78786	6.88602	67.8435	5.49e-06	0.00158855	hypothetical protein, conserved
Tb427_000193900:pseudogene	Chr1_3A_Tb427v10	3.78633	1.8205	5.07903	0.0459637	0.174572	hypothetical protein
Tb427_000114300:pseudogene	Chr11_3A_Tb427v10	3.9832	4.71384	24.0069	0.000494496	0.0158406	Trypanosomal VSG domain/Trypanosome variant surface glycoprotein C-terminal domain containing protein, putative
Tb427_000430500	Chr6_3B_Tb427v10	3.98111	2.48672	13.9138	0.0034142	0.0453627	Trypanosome variant surface glycoprotein (A-type)/Trypanosome variant surface glycoprotein C-terminal domain containing protein, putative
Tb427_000381600:pseudogene	Chr6_3A_Tb427v10	3.77587	2.20983	12.4899	0.00479519	0.054173	hypothetical protein, conserved
Tb427_000209200:pseudogene	Chr1_3A_Tb427v10	3.77581	1.83608	13.2219	0.00401585	0.049852	hypothetical protein, conserved
Tb427_000351200:pseudogene	Chr5_3A_Tb427v10	3.97136	2.45157	18.1423	0.00139342	0.0284254	Trypanosomal VSG domain/Trypanosome variant surface glycoprotein C-terminal domain containing protein, putative
Tb427_000191300	Chr1_3A_Tb427v10	3.96853	2.39335	6.91889	0.0236726	0.118716	Trypanosomal VSG domain/Trypanosome variant surface glycoprotein C-terminal domain containing protein, putative
Tb427_000279800	Chr2_5A_Tb427v10	3.96062	1.10758	8.51521	0.0174373	0.100862	Trypanosome variant surface glycoprotein (A-type), putative
Tb427_000283500:pseudogene	Chr2_5A_Tb427v10	3.77251	4.78425	35.033	0.000107066	0.00588667	hypothetical protein, conserved
Tb427_000021900	BES4_Tb427v10	3.95675	6.88785	71.6726	4.23e-06	0.00158855	Trypanosome variant surface glycoprotein (A-type), putative
Tb427_000846600	Chr10_3B_Tb427v10	3.7705	2.23093	15.3794	0.00245918	0.0381754	unspecified product
Tb427_000364300:pseudogene	Chr5_3A_Tb427v10	3.76529	1.46444	8.47786	0.0143654	0.0929585	hypothetical protein, conserved
Tb427_000856700	Chr6_3A_Tb427v10	3.76243	1.83315	13.6631	0.00361892	0.0469683	unspecified product
Tb427_000153500:pseudogene	Chr11_3B_Tb427v10	3.76217	2.99294	24.7478	0.000439601	0.0148035	hypothetical protein
Tb427_000225200:pseudogene	Chr1_3A_Tb427v10	3.76215	1.83319	13.655	0.00362575	0.0469976	hypothetical protein, conserved
Tb427_000437700:pseudogene	Chr6_3B_Tb427v10	3.76159	2.62154	23.091	0.00057403	0.0174821	hypothetical protein, conserved
Tb427_000028800	Chr10_3A_Tb427v10	3.76137	2.62157	16.5778	0.00190773	0.0334628	hypothetical protein, conserved
Tb427_000095100	Chr10_3B_Tb427v10	3.94419	1.91023	10.0536	0.00907594	0.0739487	Trypanosome variant surface glycoprotein (A-type), putative
Tb427_000336000	Chr4_3B_Tb427v10	3.76061	1.06375	7.0703	0.0265212	0.126819	hypothetical protein, conserved
Tb427_000308200:pseudogene	Chr4_3A_Tb427v10	3.94381	3.33376	23.0845	0.000574643	0.0174821	Trypanosomal VSG domain/Trypanosome variant surface glycoprotein C-terminal domain containing protein, putative
Tb427_000557600:pseudogene	Chr9_3A_Tb427v10	3.94111	2.52932	16.2642	0.00203644	0.0347058	Trypanosomal VSG domain/Trypanosome variant surface glycoprotein C-terminal domain containing protein, putative
Tb427_000447900	Chr6_3B_Tb427v10	3.93585	1.88062	13.3073	0.0039351	0.0491319	Trypanosomal VSG domain/Trypanosome variant surface glycoprotein C-terminal domain containing protein, putative
Tb427_000021600	BES4_Tb427v10	3.76056	2.88993	18.8824	0.0012085	0.0264021	hypothetical protein, conserved
Tb427_000583700	Chr9_3A_Tb427v10	3.75666	1.49368	11.5368	0.00609799	0.0611006	hypothetical protein
Tb427_000654500:pseudogene	unitig_1853_Tb427v10	3.75557	1.74199	11.929	0.00551631	0.0578811	hypothetical protein, conserved
Tb427_000521200:pseudogene	Chr8_5A_Tb427v10	3.93059	3.65307	16.5868	0.00190419	0.0334395	Trypanosomal VSG domain/Trypanosome variant surface glycoprotein C-terminal domain containing protein, putative
Tb427_000443100	Chr6_3B_Tb427v10	3.7535	1.05281	7.91622	0.0206423	0.110404	hypothetical protein, conserved
Tb427_000508300	Chr8_5A_Tb427v10	3.75318	5.46058	96.8653	9.86e-07	0.00149028	hypothetical protein, conserved
Tb427_000551300	Chr9_3A_Tb427v10	3.75105	3.47785	21.7419	0.000720694	0.0201794	hypothetical protein, conserved
Tb427_000676100:pseudogene	unitig_1902_Tb427v10	3.7491	2.20355	13.8615	0.0034557	0.0456334	Leucine Rich repeat, putative
Tb427_000402700	Chr6_3A_Tb427v10	3.74904	4.34947	48.0586	2.69e-05	0.00281599	hypothetical protein, conserved
Tb427_000850300	Chr1_3A_Tb427v10	3.74848	1.71376	6.22596	0.0300726	0.137758	unspecified product
Tb427_000296500	Chr3_5A_Tb427v10	3.74121	1.47427	9.20563	0.0115605	0.0835938	hypothetical protein, conserved
Tb427_000159500:pseudogene	Chr11_3B_Tb427v10	3.92534	1.09975	6.34522	0.0333023	0.145403	Trypanosomal VSG domain/Trypanosome variant surface glycoprotein C-terminal domain containing protein, putative
Tb427_000296400	Chr3_5A_Tb427v10	3.92534	1.09975	6.34522	0.0333023	0.145403	Trypanosome variant surface glycoprotein (A-type), putative
Tb427_000300800:pseudogene	Chr3_5A_Tb427v10	3.92534	1.09975	6.34522	0.0333023	0.145403	Trypanosome variant surface glycoprotein C-terminal domain containing protein, putative
Tb427_000387700:pseudogene	Chr6_3A_Tb427v10	3.92534	1.09975	6.34522	0.0333023	0.145403	Trypanosome variant surface glycoprotein C-terminal domain containing protein, putative
Tb427_000418400:pseudogene	Chr6_3A_Tb427v10	3.92534	1.09975	6.34522	0.0333023	0.145403	Trypanosome variant surface glycoprotein (A-type), putative
Tb427_000420100:pseudogene	Chr6_3A_Tb427v10	3.92534	1.09975	6.34522	0.0333023	0.145403	Trypanosome variant surface glycoprotein (A-type), putative
Tb427_000710200:pseudogene	unitig_2113_Tb427v10	3.92534	1.09975	6.34522	0.0333023	0.145403	Trypanosome variant surface glycoprotein (A-type)/Trypanosome variant surface glycoprotein C-terminal domain containing protein, putative
Tb427_000517500:pseudogene	Chr8_5A_Tb427v10	3.74085	4.38936	44.0371	3.98e-05	0.00345526	hypothetical protein, conserved
Tb427_000310400:pseudogene	Chr4_3A_Tb427v10	3.73878	2.24524	19.1448	0.00115004	0.0255714	hypothetical protein, conserved
Tb427_000269800	Chr1_5A_Tb427v10	3.73723	5.41292	137.544	1.72e-07	0.00143556	Retrotransposon hot spot protein, putative
Tb427_000480000	Chr7_5A_Tb427v10	3.73709	1.83907	12.0575	0.00534031	0.0570695	hypothetical protein, conserved
Tb427_000607000	Chr9_3B_Tb427v10	3.92178	1.87761	15.5214	0.00238478	0.0377687	Trypanosome variant surface glycoprotein (A-type), putative
Tb427_000195900:pseudogene	Chr1_3A_Tb427v10	3.72839	3.51301	4.57759	0.056043	0.195833	hypothetical protein, conserved
Tb427_090010800:pseudogene	Chr9_core_Tb427v10	3.72654	3.7697	31.1761	0.000174278	0.00827235	hypothetical protein, conserved
Tb427_000526500:pseudogene	Chr8_5B_Tb427v10	3.91699	4.65228	56.6575	1.27e-05	0.00210956	Trypanosomal VSG domain/Trypanosome variant surface glycoprotein C-terminal domain containing protein, putative
Tb427_000670000:pseudogene	unitig_1889_Tb427v10	3.72584	3.39544	36.0958	9.43e-05	0.0054149	hypothetical protein, conserved
Tb427_000479200	Chr7_5A_Tb427v10	3.91596	3.09297	30.0284	0.000203276	0.00920221	Trypanosomal VSG domain/Trypanosome variant surface glycoprotein C-terminal domain containing protein, putative
Tb427_000815100	unitig_3015_Tb427v10	3.72288	1.45574	9.32304	0.0111719	0.0819995	Retrotransposon hot spot protein, putative
Tb427_000789500:pseudogene	unitig_252_Tb427v10	3.91542	2.42564	11.8389	0.00564388	0.0586095	Trypanosome variant surface glycoprotein C-terminal domain containing protein, putative
Tb427_000586600:pseudogene	Chr9_3A_Tb427v10	3.72284	1.8222	12.2114	0.00513823	0.0564198	hypothetical protein
Tb427_000761200	unitig_2337_Tb427v10	3.91421	2.24711	8.38525	0.014778	0.0938703	Trypanosome variant surface glycoprotein C-terminal domain containing protein, putative
Tb427_000671700:pseudogene	unitig_1897_Tb427v10	3.71573	4.41463	51.0314	2.05e-05	0.00244918	Retrotransposon hot spot protein, putative
Tb427_000552100	Chr9_3A_Tb427v10	3.71255	2.2392	20.365	0.000918616	0.0230887	hypothetical protein, conserved
Tb427_000739500:pseudogene	unitig_2219_Tb427v10	3.71153	3.71069	31.733	0.000161986	0.00795202	Retrotransposon hot spot protein, putative
Tb427_000253100:pseudogene	Chr1_3B_Tb427v10	3.71041	1.81698	9.37913	0.0109918	0.0814684	hypothetical protein, conserved
Tb427_000789100:pseudogene	unitig_252_Tb427v10	3.70728	2.18764	13.0322	0.00420235	0.0512003	hypothetical protein, conserved
Tb427_000850200	Chr1_3A_Tb427v10	3.69642	1.03182	4.12449	0.0734522	0.2313	unspecified product
Tb427_000219900:pseudogene	Chr1_3A_Tb427v10	3.69561	3.45504	23.4758	0.00053889	0.0168952	hypothetical protein, conserved
Tb427_000836700:pseudogene	unitig_50_Tb427v10	3.6932	1.78489	12.8003	0.00444449	0.0524336	hypothetical protein, conserved
Tb427_000802400:pseudogene	unitig_2671_Tb427v10	3.69315	2.26254	18.2224	0.00137187	0.0283369	hypothetical protein, conserved
Tb427_000378200:pseudogene	Chr5_3B_Tb427v10	3.91102	1.09689	9.15167	0.01468	0.0936546	Trypanosomal VSG domain/Trypanosome variant surface glycoprotein C-terminal domain containing protein, putative
Tb427_000408100:pseudogene	Chr6_3A_Tb427v10	3.68834	1.75412	12.3627	0.0049483	0.0552135	hypothetical protein, conserved
Tb427_000077400:pseudogene	Chr10_3B_Tb427v10	3.68807	1.75416	12.3556	0.00495705	0.0552135	hypothetical protein
Tb427_000315200:pseudogene	Chr4_3A_Tb427v10	3.68807	1.75416	12.3556	0.00495705	0.0552135	hypothetical protein, conserved
Tb427_000186100:pseudogene	Chr1_3A_Tb427v10	3.911	1.08523	4.60145	0.0611104	0.206478	Trypanosome variant surface glycoprotein C-terminal domain containing protein, putative
Tb427_000216300	Chr1_3A_Tb427v10	3.68596	2.61776	9.15719	0.0117255	0.0839584	hypothetical protein, conserved
Tb427_000393900	Chr6_3A_Tb427v10	3.68492	1.7382	11.7577	0.0057618	0.0593855	hypothetical protein
Tb427_000513300	Chr8_5A_Tb427v10	3.9075	8.03721	22.956	0.000586989	0.0177419	Trypanosome variant surface glycoprotein (A-type), putative
Tb427_000514300:pseudogene	Chr8_5A_Tb427v10	3.90743	4.58946	40.654	5.65e-05	0.00412637	Trypanosomal VSG domain/Trypanosome variant surface glycoprotein C-terminal domain containing protein, putative
Tb427_000400600:pseudogene	Chr6_3A_Tb427v10	3.90524	2.78282	22.4783	0.000635756	0.0187016	Trypanosome variant surface glycoprotein (A-type)/Trypanosome variant surface glycoprotein C-terminal domain containing protein, putative
Tb427_000442300	Chr6_3B_Tb427v10	3.90519	3.85105	27.3523	0.000296369	0.0117306	Trypanosomal VSG domain/Trypanosome variant surface glycoprotein C-terminal domain containing protein, putative
Tb427_000173600	Chr11_5A_Tb427v10	3.90457	8.9753	33.9667	0.000121971	0.00642719	Trypanosome variant surface glycoprotein (A-type), putative
Tb427_000479700	Chr7_5A_Tb427v10	3.68473	2.31148	16.8491	0.00180417	0.0324365	hypothetical protein, conserved
Tb427_000605100	Chr9_3B_Tb427v10	3.90252	1.90146	14.9148	0.00272278	0.0401727	Trypanosome variant surface glycoprotein (A-type)/Trypanosome variant surface glycoprotein C-terminal domain containing protein, putative
Tb427_000183800:pseudogene	Chr1_3A_Tb427v10	3.90139	2.31887	5.47492	0.0395313	0.159988	Trypanosome variant surface glycoprotein (A-type)/Trypanosome variant surface glycoprotein C-terminal domain containing protein, putative
Tb427_000251400:pseudogene	Chr1_3B_Tb427v10	3.90015	2.32315	20.1959	0.000947144	0.0232714	Trypanosomal VSG domain/Trypanosome variant surface glycoprotein C-terminal domain containing protein, putative
Tb427_000647500:pseudogene	unitig_1841_Tb427v10	3.68087	1.02892	4.26819	0.0694265	0.223061	hypothetical protein, conserved
Tb427_000766600:pseudogene	unitig_2452_Tb427v10	3.68087	1.02892	4.26819	0.0694265	0.223061	hypothetical protein
Tb427_000560500	Chr9_3A_Tb427v10	3.67374	2.5327	14.4385	0.00302864	0.0423618	hypothetical protein, conserved
Tb427_000490600:pseudogene	Chr8_3A_Tb427v10	3.67287	3.50417	18.4473	0.00131339	0.0276967	hypothetical protein, conserved
Tb427_000385200:pseudogene	Chr6_3A_Tb427v10	3.67153	2.57901	10.417	0.0082098	0.0714081	hypothetical protein
Tb427_000625300	Chr9_5A_Tb427v10	3.6704	1.44113	8.83505	0.0128976	0.0872787	hypothetical protein, conserved
Tb427_000794600	unitig_2569_Tb427v10	3.66998	1.4108	10.4613	0.00811115	0.0710154	Retrotransposon hot spot protein, putative
Tb427_000636700	unitig_150_Tb427v10	3.88747	2.35149	5.91684	0.0335921	0.146189	Trypanosomal VSG domain/Trypanosome variant surface glycoprotein C-terminal domain containing protein, putative
Tb427_000518200	Chr8_5A_Tb427v10	3.669	3.13568	18.096	0.00140606	0.0285747	hypothetical protein, conserved
Tb427_000437600:pseudogene	Chr6_3B_Tb427v10	3.66855	2.24383	13.9157	0.0034127	0.0453627	hypothetical protein
Tb427_000553900	Chr9_3A_Tb427v10	3.88346	4.57381	9.00626	0.0122581	0.0858145	Trypanosome variant surface glycoprotein (A-type)/Trypanosome variant surface glycoprotein C-terminal domain containing protein, putative
Tb427_000427100	Chr6_3B_Tb427v10	3.66648	1.71883	12.8124	0.00443138	0.0524336	hypothetical protein, conserved
Tb427_000822900:pseudogene	unitig_3082_Tb427v10	3.66648	1.71883	12.8124	0.00443138	0.0524336	hypothetical protein, conserved
Tb427_000085800:pseudogene	Chr10_3B_Tb427v10	3.6653	2.26314	14.6424	0.00289296	0.0415808	hypothetical protein, conserved
Tb427_000510200:pseudogene	Chr8_5A_Tb427v10	3.66458	5.71243	69.465	4.91e-06	0.00158855	Reverse transcriptase (RNA-dependent DNA polymerase), putative
Tb427_000608900:pseudogene	Chr9_3B_Tb427v10	3.87613	1.77158	6.98133	0.0231806	0.117252	Trypanosomal VSG domain/Trypanosome variant surface glycoprotein C-terminal domain containing protein, putative
Tb427_000577400:pseudogene	Chr9_3A_Tb427v10	3.87506	6.10418	83.7728	2e-06	0.00158855	Trypanosomal VSG domain/Trypanosome variant surface glycoprotein C-terminal domain containing protein, putative
Tb427_000215000:pseudogene	Chr1_3A_Tb427v10	3.6633	1.76141	9.0921	0.0119517	0.0848519	hypothetical protein, conserved
Tb427_000156700	Chr11_3B_Tb427v10	3.66319	2.50661	15.8495	0.00222283	0.0363001	hypothetical protein
Tb427_000524100	Chr8_5A_Tb427v10	3.65886	6.93971	45.3111	3.5e-05	0.00333557	hypothetical protein, conserved
Tb427_000550200:pseudogene	Chr9_3A_Tb427v10	3.65876	5.79392	56.4933	1.29e-05	0.00210956	hypothetical protein, conserved
Tb427_000672200	unitig_1898_Tb427v10	3.6576	4.4567	47.9551	2.72e-05	0.00281599	Retrotransposon hot spot protein, putative
Tb427_000515700:pseudogene	Chr8_5A_Tb427v10	3.65753	3.32825	21.0017	0.000819988	0.0220178	hypothetical protein
Tb427_000550000:pseudogene	Chr9_3A_Tb427v10	3.65359	5.82865	50.2469	2.2e-05	0.00258216	hypothetical protein, conserved
Tb427_000513200:pseudogene	Chr8_5A_Tb427v10	3.64941	2.59372	15.897	0.00220046	0.0362736	hypothetical protein, conserved
Tb427_000507300:pseudogene	Chr8_5A_Tb427v10	3.64404	3.96198	26.6657	0.000327915	0.0124224	hypothetical protein, conserved
Tb427_000605200:pseudogene	Chr9_3B_Tb427v10	3.85816	1.82979	12.6384	0.00462347	0.0533371	Trypanosome variant surface glycoprotein (A-type), putative
Tb427_000388600	Chr6_3A_Tb427v10	3.85789	1.82983	12.6315	0.00463119	0.0533716	Trypanosomal VSG domain/Trypanosome variant surface glycoprotein C-terminal domain containing protein, putative
Tb427_000183400:pseudogene	Chr1_3A_Tb427v10	3.63974	1.74619	5.88998	0.0339208	0.146832	hypothetical protein, conserved
Tb427_000860100	Chr8_5A_Tb427v10	3.63924	4.27663	37.891	7.66e-05	0.00478735	unspecified product
Tb427_000853500	Chr3_5A_Tb427v10	3.63454	3.12589	25.4981	0.000391229	0.013693	unspecified product
Tb427_000508600:pseudogene	Chr8_5A_Tb427v10	3.63053	4.09925	22.5831	0.000624653	0.0185495	hypothetical protein
Tb427_000616900:pseudogene	Chr9_5A_Tb427v10	3.8555	1.85825	13.5584	0.00370869	0.0476832	Trypanosomal VSG domain/Trypanosome variant surface glycoprotein C-terminal domain containing protein, putative
Tb427_000523500:pseudogene	Chr8_5A_Tb427v10	3.63032	3.46735	31.6724	0.000163274	0.00796934	hypothetical protein, conserved
Tb427_000084300:pseudogene	Chr10_3B_Tb427v10	3.84579	1.9359	9.37171	0.0110154	0.0815732	Trypanosome variant surface glycoprotein C-terminal domain containing protein, putative
Tb427_000859700	Chr8_5A_Tb427v10	3.62902	5.18162	83.5115	2.03e-06	0.00158855	unspecified product
Tb427_000152900	Chr11_3B_Tb427v10	3.84337	1.82686	14.741	0.00282993	0.0409459	Trypanosome variant surface glycoprotein (A-type), putative
Tb427_000076000:pseudogene	Chr10_3B_Tb427v10	3.8431	2.28246	20.173	0.000951075	0.0232714	Trypanosomal VSG domain/Trypanosome variant surface glycoprotein C-terminal domain containing protein, putative
Tb427_000622500	Chr9_5A_Tb427v10	3.84175	1.85528	15.219	0.00254665	0.0391713	Trypanosomal VSG domain/Trypanosome variant surface glycoprotein C-terminal domain containing protein, putative
Tb427_000789400	unitig_252_Tb427v10	3.84173	2.24554	8.39495	0.0147342	0.0938703	Trypanosome variant surface glycoprotein (A-type)/Trypanosome variant surface glycoprotein C-terminal domain containing protein, putative
Tb427_000511800:pseudogene	Chr8_5A_Tb427v10	3.62637	3.3001	30.9764	0.00017895	0.00840289	hypothetical protein
Tb427_000207600	Chr1_3A_Tb427v10	3.62611	1.76555	9.07123	0.0120253	0.0851468	hypothetical protein, conserved
Tb427_000234600:pseudogene	Chr1_3A_Tb427v10	3.62584	1.76559	9.06694	0.0120405	0.0851511	hypothetical protein, conserved
Tb427_000254700:pseudogene	Chr1_3B_Tb427v10	3.83629	2.80701	15.197	0.00255891	0.0392074	Trypanosomal VSG domain/Trypanosome variant surface glycoprotein C-terminal domain containing protein, putative
Tb427_040035000:pseudogene	Chr4_core_Tb427v10	3.62167	3.3263	28.7985	0.000240945	0.0103497	hypothetical protein
Tb427_000346700	Chr4_5A_Tb427v10	3.62166	3.52332	31.3901	0.000169427	0.00813248	hypothetical protein, conserved
Tb427_000495600:pseudogene	Chr8_3A_Tb427v10	3.62047	2.1983	14.1736	0.00321642	0.0440111	hypothetical protein
Tb427_000390400:pseudogene	Chr6_3A_Tb427v10	3.83269	2.39964	14.7721	0.0028104	0.0408196	Trypanosome variant surface glycoprotein C-terminal domain containing protein, putative
Tb427_000688800	unitig_1930_Tb427v10	3.61805	2.24496	11.5615	0.00605919	0.0611006	Retrotransposon hot spot protein, putative
Tb427_000512900:pseudogene	Chr8_5A_Tb427v10	3.61794	3.99384	33.6163	0.000127398	0.00661945	hypothetical protein, conserved
Tb427_000263200:pseudogene	Chr1_3B_Tb427v10	3.82988	1.7939	14.1469	0.00323607	0.0440627	Trypanosomal VSG domain/Trypanosome variant surface glycoprotein C-terminal domain containing protein, putative
Tb427_000506100	Chr8_5A_Tb427v10	3.82914	4.66296	68.5038	5.24e-06	0.00158855	Trypanosomal VSG domain/Trypanosome variant surface glycoprotein C-terminal domain containing protein, putative
Tb427_000380400	Chr6_3A_Tb427v10	3.6177	1.73449	8.87238	0.0127549	0.0871904	hypothetical protein, conserved
Tb427_000420500	Chr6_3B_Tb427v10	3.6157	2.49418	19.586	0.00105915	0.024491	hypothetical protein, conserved
Tb427_000510900:pseudogene	Chr8_5A_Tb427v10	3.61457	5.28539	51.3575	2e-05	0.00244918	hypothetical protein, conserved
Tb427_000553200:pseudogene	Chr9_3A_Tb427v10	3.81874	3.3408	20.2874	0.000931572	0.0231437	Trypanosome variant surface glycoprotein C-terminal domain containing protein, putative
Tb427_000512200	Chr8_5A_Tb427v10	3.81769	3.82349	22.1922	0.000667257	0.0194018	Trypanosome variant surface glycoprotein (A-type), putative
Tb427_000113400:pseudogene	Chr11_3A_Tb427v10	3.81607	1.833	13.2909	0.00395044	0.0492421	Trypanosomal VSG domain/Trypanosome variant surface glycoprotein C-terminal domain containing protein, putative
Tb427_000047400:pseudogene	Chr10_3A_Tb427v10	3.8143	1.07568	7.21554	0.0253765	0.123721	Trypanosomal VSG domain/Trypanosome variant surface glycoprotein C-terminal domain containing protein, putative
Tb427_000627200	Chr9_5B_Tb427v10	3.60405	1.73155	12.3101	0.00501342	0.0554926	hypothetical protein, conserved
Tb427_000503400:pseudogene	Chr8_5A_Tb427v10	3.59941	4.58157	104.892	6.66e-07	0.00143556	hypothetical protein, conserved
Tb427_000571500	Chr9_3A_Tb427v10	3.59878	2.56887	8.87397	0.0127488	0.0871904	hypothetical protein, conserved
Tb427_000389200:pseudogene	Chr6_3A_Tb427v10	3.59789	1.0195	6.54035	0.0312836	0.140274	hypothetical protein
Tb427_000847200	Chr10_3B_Tb427v10	3.59789	1.0195	6.54035	0.0312836	0.140274	unspecified product
Tb427_000336800	Chr4_3B_Tb427v10	3.59434	2.37558	10.4925	0.00804251	0.0706582	hypothetical protein
Tb427_000657900:pseudogene	unitig_1858_Tb427v10	3.59414	2.60136	17.3911	0.00161656	0.0308585	hypothetical protein, conserved
Tb427_000257400	Chr1_3B_Tb427v10	3.8143	1.07568	7.21554	0.0253765	0.123721	Trypanosome variant surface glycoprotein C-terminal domain containing protein, putative
Tb427_000420400	Chr6_3A_Tb427v10	3.59335	1.69876	11.6095	0.00598488	0.0607676	hypothetical protein, conserved
Tb427_000618500	Chr9_5A_Tb427v10	3.57965	1.0133	6.70424	0.0297047	0.13664	hypothetical protein
Tb427_000716700:pseudogene	unitig_2137_Tb427v10	3.57898	1.69582	13.1145	0.00412021	0.050504	hypothetical protein, conserved
Tb427_000389700	Chr6_3A_Tb427v10	3.8143	1.07568	7.21554	0.0253765	0.123721	Trypanosome variant surface glycoprotein (A-type), putative
Tb427_000491100:pseudogene	Chr8_3A_Tb427v10	3.8143	1.07568	7.21554	0.0253765	0.123721	Trypanosome variant surface glycoprotein C-terminal domain containing protein, putative
Tb427_000562800	Chr9_3A_Tb427v10	3.8143	1.07568	7.21554	0.0253765	0.123721	Trypanosome variant surface glycoprotein (A-type), putative
Tb427_000507000:pseudogene	Chr8_5A_Tb427v10	3.57725	6.32247	57.9699	1.15e-05	0.0020434	hypothetical protein, conserved
Tb427_000476600:pseudogene	Chr7_5A_Tb427v10	3.57383	2.85955	14.5048	0.00298369	0.0421855	hypothetical protein, conserved
Tb427_000444500	Chr6_3B_Tb427v10	3.81259	3.07673	27.6693	0.000283025	0.0113812	Trypanosomal VSG domain/Trypanosome variant surface glycoprotein C-terminal domain containing protein, putative
Tb427_000691200:pseudogene	unitig_1962_Tb427v10	3.5725	1.63192	9.35458	0.0110702	0.0815732	Retrotransposon hot spot protein, putative
Tb427_000124000:pseudogene	Chr11_3A_Tb427v10	3.57222	1.00724	6.55671	0.0311214	0.139967	hypothetical protein
Tb427_000716600	unitig_2137_Tb427v10	3.57222	1.00724	6.55671	0.0311214	0.139967	hypothetical protein, conserved
Tb427_000568500:pseudogene	Chr9_3A_Tb427v10	3.57065	2.25641	9.83522	0.00964905	0.076084	hypothetical protein, conserved
Tb427_000609100	Chr9_3B_Tb427v10	3.80682	3.44364	27.5735	0.000286982	0.011449	Trypanosomal VSG domain/Trypanosome variant surface glycoprotein C-terminal domain containing protein, putative
Tb427_000304300	Chr3_5B_Tb427v10	3.80554	9.21105	45.9337	3.3e-05	0.00321627	Trypanosome variant surface glycoprotein (A-type), putative
Tb427_000509500:pseudogene	Chr8_5A_Tb427v10	3.5703	4.5946	39.1719	6.64e-05	0.00448091	hypothetical protein
Tb427_000742000:pseudogene	unitig_2222_Tb427v10	3.5663	3.22905	26.7464	0.000324007	0.0124019	hypothetical protein, conserved
Tb427_000307900	Chr4_3A_Tb427v10	3.56602	3.06801	14.1685	0.00322013	0.0440123	hypothetical protein, conserved
Tb427_000553700:pseudogene	Chr9_3A_Tb427v10	3.55931	2.3834	8.63052	0.0137148	0.0903566	hypothetical protein
Tb427_000785900:pseudogene	unitig_2501_Tb427v10	3.55089	2.18426	17.1501	0.00169696	0.0313588	RNA polymerase Rpb2, domain 6, putative
Tb427_000849800	Chr11_3B_Tb427v10	3.54993	1.65826	12.0485	0.00535239	0.0571123	unspecified product
Tb427_000385500:pseudogene	Chr6_3A_Tb427v10	3.54604	1.74362	8.32918	0.0150348	0.0944797	hypothetical protein, conserved
Tb427_000267600	Chr1_3B_Tb427v10	3.80082	1.07286	7.62985	0.0224321	0.115326	Trypanosome variant surface glycoprotein (A-type)/Trypanosome variant surface glycoprotein C-terminal domain containing protein, putative
Tb427_000581200:pseudogene	Chr9_3A_Tb427v10	3.5455	3.48273	28.6712	0.000245297	0.0104333	Reverse transcriptase (RNA-dependent DNA polymerase)/Zinc finger, C2H2 type, putative
Tb427_000727400:pseudogene	unitig_2175_Tb427v10	3.5402	4.76146	50.6466	2.13e-05	0.00251061	Retrotransposon hot spot protein, putative
Tb427_000421900:pseudogene	Chr6_3B_Tb427v10	3.53888	2.15998	13.7041	0.00358443	0.0465776	hypothetical protein, conserved
Tb427_000296800:pseudogene	Chr3_5A_Tb427v10	3.78956	1.83898	9.6747	0.010098	0.0776216	Trypanosome variant surface glycoprotein (A-type), putative
Tb427_000634400:pseudogene	Tb427VSG-775_unitig_Tb427v10	3.53814	3.92428	21.8503	0.000707373	0.0199915	BT1 family, putative
Tb427_000295500	Chr3_5A_Tb427v10	3.78826	1.77993	8.44049	0.0145302	0.0936248	Trypanosome variant surface glycoprotein (A-type), putative
Tb427_000562200:pseudogene	Chr9_3A_Tb427v10	3.53404	1.39269	10.6966	0.00761005	0.0686136	hypothetical protein, conserved
Tb427_000251500:pseudogene	Chr1_3B_Tb427v10	3.78794	2.32312	9.51728	0.0105627	0.0794965	Trypanosome variant surface glycoprotein (A-type), putative
Tb427_000420000	Chr6_3A_Tb427v10	3.53213	1.62154	9.8153	0.00970345	0.0762162	hypothetical protein, conserved
Tb427_000357100	Chr5_3A_Tb427v10	3.53174	2.14413	17.6765	0.0015271	0.0300649	hypothetical protein, conserved
Tb427_000403500:pseudogene	Chr6_3A_Tb427v10	3.7834	4.0762	29.4638	0.000219631	0.00965353	Trypanosome variant surface glycoprotein (A-type), putative
Tb427_000226900:pseudogene	Chr1_3A_Tb427v10	3.77603	1.86351	12.1912	0.00516421	0.0565817	Trypanosomal VSG domain/Trypanosome variant surface glycoprotein C-terminal domain containing protein, putative
Tb427_000633200	Tb427VSG-618_unitig_Tb427v10	3.52987	6.48875	13.1232	0.0041116	0.0505015	hypothetical protein
Tb427_000438000:pseudogene	Chr6_3B_Tb427v10	3.52901	2.47657	18.0172	0.00142791	0.0288637	hypothetical protein, conserved
Tb427_000219200:pseudogene	Chr1_3A_Tb427v10	3.77539	1.80721	13.0099	0.00422491	0.0513098	Trypanosomal VSG domain/Trypanosome variant surface glycoprotein C-terminal domain containing protein, putative
Tb427_000513800	Chr8_5A_Tb427v10	3.52662	4.55595	40.2378	5.91e-05	0.00419561	hypothetical protein, conserved
Tb427_000679600:pseudogene	unitig_190_Tb427v10	3.52661	2.46762	17.3353	0.00163476	0.0309511	hypothetical protein, conserved
Tb427_000315700:pseudogene	Chr4_3A_Tb427v10	3.52299	2.1504	9.94078	0.0093668	0.0751639	hypothetical protein, conserved
Tb427_000589600:pseudogene	Chr9_3A_Tb427v10	3.5205	1.67888	8.3922	0.0147466	0.0938703	hypothetical protein, conserved
Tb427_000080200:pseudogene	Chr10_3B_Tb427v10	3.52023	1.67893	8.38819	0.0147647	0.0938703	hypothetical protein, conserved
Tb427_000503100	Chr8_5A_Tb427v10	3.76935	6.28383	71.7778	4.2e-06	0.00158855	Trypanosome variant surface glycoprotein (A-type)/Trypanosome variant surface glycoprotein C-terminal domain containing protein, putative
Tb427_000397600:pseudogene	Chr6_3A_Tb427v10	3.52023	1.67893	8.38819	0.0147647	0.0938703	hypothetical protein
Tb427_000428000:pseudogene	Chr6_3B_Tb427v10	3.52023	1.67893	8.38819	0.0147647	0.0938703	hypothetical protein, conserved
Tb427_100102400	Chr10_core_Tb427v10	3.51996	3.19244	20.8347	0.000844584	0.0223254	hypothetical protein, conserved
Tb427_000209400:pseudogene	Chr1_3A_Tb427v10	3.5139	1.35722	10.112	0.00892969	0.0735222	hypothetical protein
Tb427_000447400:pseudogene	Chr6_3B_Tb427v10	3.76203	2.00747	16.7699	0.00183371	0.0327668	Trypanosome variant surface glycoprotein C-terminal domain containing protein, putative
Tb427_000008400:pseudogene	BES13_Tb427v10	3.51248	0.995067	7.14537	0.0259217	0.125179	hypothetical protein, conserved
Tb427_000519600	Chr8_5A_Tb427v10	3.50891	2.16905	10.1545	0.00882502	0.0731949	hypothetical protein, conserved
Tb427_000856800	Chr6_3A_Tb427v10	3.50625	1.67603	11.7133	0.0058276	0.0598958	unspecified product
Tb427_000805400:pseudogene	unitig_272_Tb427v10	3.50575	3.31108	19.7823	0.00102145	0.0241695	hypothetical protein
Tb427_000470300:pseudogene	Chr7_5A_Tb427v10	3.75878	1.77398	13.8463	0.00346791	0.0457546	Trypanosome variant surface glycoprotein (A-type), putative
Tb427_000076500:pseudogene	Chr10_3B_Tb427v10	3.50373	2.5762	14.1031	0.00326867	0.0442966	hypothetical protein
Tb427_000046800:pseudogene	Chr10_3A_Tb427v10	3.75668	1.43181	8.93566	0.0125171	0.0866036	Trypanosome variant surface glycoprotein (A-type)/Trypanosome variant surface glycoprotein C-terminal domain containing protein, putative
Tb427_000037400:pseudogene	Chr10_3A_Tb427v10	3.50334	1.64387	7.56325	0.0191398	0.105043	hypothetical protein
Tb427_000669900:pseudogene	unitig_1889_Tb427v10	3.50306	2.94898	20.7963	0.000850359	0.0224245	hypothetical protein, conserved
Tb427_000095300:pseudogene	Chr10_3B_Tb427v10	3.75402	2.61347	12.9297	0.00430732	0.0518598	Trypanosomal VSG domain/Trypanosome variant surface glycoprotein C-terminal domain containing protein, putative
Tb427_000309800	Chr4_3A_Tb427v10	3.50248	2.50238	12.5442	0.00473155	0.0537613	hypothetical protein
Tb427_000507600:pseudogene	Chr8_5A_Tb427v10	3.50238	4.07115	51.2556	2.01e-05	0.00244918	hypothetical protein, conserved
Tb427_000504700	Chr8_5A_Tb427v10	3.50187	3.59523	34.9848	0.000107691	0.00589961	hypothetical protein, conserved
Tb427_000194400:pseudogene	Chr1_3A_Tb427v10	3.50115	1.61557	8.70747	0.0134003	0.0890634	Reverse transcriptase (RNA-dependent DNA polymerase), putative
Tb427_000618900	Chr9_5A_Tb427v10	3.50074	1.38397	8.19538	0.0156694	0.0965058	hypothetical protein, conserved
Tb427_000098200:pseudogene	Chr10_3B_Tb427v10	3.50015	2.57638	4.88913	0.0494983	0.181203	hypothetical protein, conserved
Tb427_000509600	Chr8_5A_Tb427v10	3.49883	4.49537	25.1911	0.000410217	0.0140328	hypothetical protein, conserved
Tb427_000198800	Chr1_3A_Tb427v10	3.74409	3.3932	30.3156	0.000195516	0.00895819	Trypanosomal VSG domain/Trypanosome variant surface glycoprotein C-terminal domain containing protein, putative
Tb427_000346000:pseudogene	Chr4_5A_Tb427v10	3.74269	3.16825	24.7639	0.000438495	0.0147992	Trypanosome variant surface glycoprotein (A-type), putative
Tb427_000224000	Chr1_3A_Tb427v10	3.49692	2.77559	21.1002	0.000805874	0.0218366	hypothetical protein, conserved
Tb427_000401000:pseudogene	Chr6_3A_Tb427v10	3.49557	2.187	10.0868	0.00899253	0.0736151	hypothetical protein
Tb427_000253800:pseudogene	Chr1_3B_Tb427v10	3.49554	2.92589	14.9315	0.00271272	0.0401727	hypothetical protein
Tb427_000494100:pseudogene	Chr8_3A_Tb427v10	3.49542	1.97865	12.2669	0.00506756	0.0559281	hypothetical protein
Tb427_000346200	Chr4_5A_Tb427v10	3.49392	3.70379	18.4123	0.0013223	0.0277885	hypothetical protein, conserved
Tb427_000111100:pseudogene	Chr11_3A_Tb427v10	3.49239	1.67313	12.1617	0.00520248	0.0567134	hypothetical protein, conserved
Tb427_000623700:pseudogene	Chr9_5A_Tb427v10	3.48785	2.41977	17.1967	0.00168104	0.0313408	hypothetical protein, conserved
Tb427_000433300	Chr6_3B_Tb427v10	3.73083	3.15156	22.4789	0.000635693	0.0187016	Trypanosome variant surface glycoprotein (A-type)/Trypanosome variant surface glycoprotein C-terminal domain containing protein, putative
Tb427_000564400	Chr9_3A_Tb427v10	3.48761	2.84528	14.99	0.0026779	0.0400522	hypothetical protein, conserved
Tb427_000433800	Chr6_3B_Tb427v10	3.7267	3.14089	19.4667	0.00108285	0.0248826	Trypanosomal VSG domain/Trypanosome variant surface glycoprotein C-terminal domain containing protein, putative
Tb427_000741800:pseudogene	unitig_2222_Tb427v10	3.48672	3.60687	38.2135	7.39e-05	0.00469619	Retrotransposon hot spot protein, putative
Tb427_000462500:pseudogene	Chr7_5A_Tb427v10	3.48194	1.60691	6.40641	0.0282236	0.132077	hypothetical protein, conserved
Tb427_000506800	Chr8_5A_Tb427v10	3.72536	3.94937	27.0801	0.000308423	0.01205	Trypanosome variant surface glycoprotein (A-type), putative
Tb427_000569300	Chr9_3A_Tb427v10	3.48064	2.71638	19.6601	0.00104473	0.0243395	hypothetical protein, conserved
Tb427_000176000:pseudogene	Chr1_3A_Tb427v10	3.47546	1.87966	10.655	0.00769576	0.0690153	hypothetical protein, conserved
Tb427_000483400:pseudogene	Chr7_5A_Tb427v10	3.47496	3.65879	31.7529	0.000161567	0.00795202	Reverse transcriptase (RNA-dependent DNA polymerase), putative
Tb427_000182300:pseudogene	Chr1_3A_Tb427v10	3.71866	1.70222	10.5404	0.00793833	0.0703562	Trypanosomal VSG domain/Trypanosome variant surface glycoprotein C-terminal domain containing protein, putative
Tb427_000487400	Chr8_3A_Tb427v10	3.71646	3.55505	20.7541	0.000856774	0.0224903	Trypanosome variant surface glycoprotein (A-type)/Trypanosome variant surface glycoprotein C-terminal domain containing protein, putative
Tb427_000723500:pseudogene	unitig_2169_Tb427v10	3.47402	1.63804	12.1323	0.00524087	0.0567229	Protein of unknown function (DUF1181), putative
Tb427_000192000:pseudogene	Chr1_3A_Tb427v10	3.71354	1.94186	7.15988	0.0218402	0.113702	Trypanosomal VSG domain/Trypanosome variant surface glycoprotein C-terminal domain containing protein, putative
Tb427_000709900	unitig_2111_Tb427v10	3.71338	3.47163	15.4884	0.00240183	0.0379381	Trypanosomal VSG domain/Trypanosome variant surface glycoprotein C-terminal domain containing protein, putative
Tb427_000213700	Chr1_3A_Tb427v10	3.7128	1.8448	8.81307	0.0129826	0.0874375	Trypanosome variant surface glycoprotein (A-type), putative
Tb427_000188000:pseudogene	Chr1_3A_Tb427v10	3.4702	1.98879	7.51641	0.019432	0.105802	hypothetical protein, conserved
Tb427_000434400:pseudogene	Chr6_3B_Tb427v10	3.46984	2.13865	15.4797	0.00240635	0.0379381	hypothetical protein, conserved
Tb427_000220700:pseudogene	Chr1_3A_Tb427v10	3.71041	1.81698	9.37913	0.0109918	0.0814684	Trypanosomal VSG domain/Trypanosome variant surface glycoprotein C-terminal domain containing protein, putative
Tb427_000152100:pseudogene	Chr11_3B_Tb427v10	3.468	0.985788	5.82583	0.0395256	0.159988	hypothetical protein, conserved
Tb427_000317900	Chr4_3A_Tb427v10	3.468	0.985788	5.82583	0.0395256	0.159988	hypothetical protein
Tb427_000091200	Chr10_3B_Tb427v10	3.703	2.20908	16.1395	0.00209046	0.0352752	Trypanosome variant surface glycoprotein (A-type), putative
Tb427_000331600:pseudogene	Chr4_3A_Tb427v10	3.468	0.985788	5.82583	0.0395256	0.159988	hypothetical protein, conserved
Tb427_000514800:pseudogene	Chr8_5A_Tb427v10	3.70235	6.3763	43.2339	4.31e-05	0.00364273	Trypanosomal VSG domain/Trypanosome variant surface glycoprotein C-terminal domain containing protein, putative
Tb427_000283600:pseudogene	Chr2_5A_Tb427v10	3.69997	2.71423	17.4343	0.00160261	0.0307117	Trypanosome variant surface glycoprotein (A-type), putative
Tb427_000295900	Chr3_5A_Tb427v10	3.69732	3.15559	11.6485	0.00592517	0.0604032	Trypanosome variant surface glycoprotein (A-type)/Trypanosome variant surface glycoprotein C-terminal domain containing protein, putative
Tb427_000417200:pseudogene	Chr6_3A_Tb427v10	3.468	0.985788	5.82583	0.0395256	0.159988	hypothetical protein, conserved
Tb427_000471900:pseudogene	Chr7_5A_Tb427v10	3.468	0.985788	5.82583	0.0395256	0.159988	hypothetical protein, conserved
Tb427_000472400	Chr7_5A_Tb427v10	3.468	0.985788	5.82583	0.0395256	0.159988	hypothetical protein
Tb427_000768200	unitig_2452_Tb427v10	3.468	0.985788	5.82583	0.0395256	0.159988	hypothetical protein
Tb427_000307500	Chr4_3A_Tb427v10	3.4671	1.63653	12.1162	0.00526206	0.0568302	Endonuclease-reverse transcriptase, putative
Tb427_000113200:pseudogene	Chr11_3A_Tb427v10	3.46666	1.60392	8.86319	0.0127898	0.0872208	hypothetical protein, conserved
Tb427_000085700	Chr10_3B_Tb427v10	3.46141	2.5368	13.4244	0.00382753	0.0484289	hypothetical protein, conserved
Tb427_000495000	Chr8_3A_Tb427v10	3.69	2.6516	12.1845	0.00517284	0.0565943	Trypanosomal VSG domain/Trypanosome variant surface glycoprotein C-terminal domain containing protein, putative
Tb427_000025200	BES7_Tb427v10	3.45549	4.39329	30.9173	0.000180364	0.00844305	hypothetical protein, conserved
Tb427_000602000	Chr9_3B_Tb427v10	3.4544	4.7783	44.2439	3.89e-05	0.00344369	hypothetical protein, conserved
Tb427_000171000:pseudogene	Chr11_3B_Tb427v10	3.45427	0.982973	6.18198	0.0351172	0.149149	Reverse transcriptase (RNA-dependent DNA polymerase), putative
Tb427_000200300:pseudogene	Chr1_3A_Tb427v10	3.45427	0.982973	6.18198	0.0351172	0.149149	hypothetical protein, conserved
Tb427_000233500	Chr1_3A_Tb427v10	3.45427	0.982973	6.18198	0.0351172	0.149149	hypothetical protein, conserved
Tb427_000521300:pseudogene	Chr8_5A_Tb427v10	3.68717	4.70406	52.8922	1.74e-05	0.00239116	Trypanosomal VSG domain/Trypanosome variant surface glycoprotein C-terminal domain containing protein, putative
Tb427_000252300	Chr1_3B_Tb427v10	3.45427	0.982973	6.18198	0.0351172	0.149149	hypothetical protein
Tb427_000267000:pseudogene	Chr1_3B_Tb427v10	3.45427	0.982973	6.18198	0.0351172	0.149149	hypothetical protein, conserved
Tb427_000316500	Chr4_3A_Tb427v10	3.45427	0.982973	6.18198	0.0351172	0.149149	hypothetical protein, conserved
Tb427_000518100:pseudogene	Chr8_5A_Tb427v10	3.6825	4.00941	31.6668	0.000163393	0.00796934	Trypanosomal VSG domain/Trypanosome variant surface glycoprotein C-terminal domain containing protein, putative
Tb427_000517300	Chr8_5A_Tb427v10	3.68215	5.86037	56.6937	1.27e-05	0.00210956	Trypanosome variant surface glycoprotein C-terminal domain containing protein, putative
Tb427_000325200	Chr4_3A_Tb427v10	3.45427	0.982973	6.18198	0.0351172	0.149149	hypothetical protein, conserved
Tb427_000326900:pseudogene	Chr4_3A_Tb427v10	3.45427	0.982973	6.18198	0.0351172	0.149149	hypothetical protein, conserved
Tb427_000760000:pseudogene	unitig_2336_Tb427v10	3.68087	1.02892	4.26819	0.0694265	0.223061	Trypanosome variant surface glycoprotein (A-type), putative
Tb427_000418000	Chr6_3A_Tb427v10	3.45427	0.982973	6.18198	0.0351172	0.149149	hypothetical protein
Tb427_000573500	Chr9_3A_Tb427v10	3.45427	0.982973	6.18198	0.0351172	0.149149	hypothetical protein
Tb427_000195400:pseudogene	Chr1_3A_Tb427v10	3.67473	2.13269	10.9497	0.00711165	0.0662936	Trypanosomal VSG domain/Trypanosome variant surface glycoprotein C-terminal domain containing protein, putative
Tb427_000281600:pseudogene	Chr2_5A_Tb427v10	3.67408	1.75118	13.9385	0.0033948	0.0452767	Trypanosomal VSG domain/Trypanosome variant surface glycoprotein C-terminal domain containing protein, putative
Tb427_000822400:pseudogene	unitig_307_Tb427v10	3.45427	0.982973	6.18198	0.0351172	0.149149	Protein of unknown function (DUF1181), putative
Tb427_000846000	Chr10_3A_Tb427v10	3.45427	0.982973	6.18198	0.0351172	0.149149	unspecified product
Tb427_000147600:pseudogene	Chr11_3B_Tb427v10	3.45394	2.68394	12.9146	0.00432311	0.0519186	hypothetical protein, conserved
Tb427_000421500:pseudogene	Chr6_3B_Tb427v10	3.67213	2.22381	14.7431	0.00282864	0.0409459	Trypanosome variant surface glycoprotein C-terminal domain containing protein, putative
Tb427_000538800:pseudogene	Chr8_5B_Tb427v10	3.45291	2.12914	9.87116	0.00955184	0.0756542	hypothetical protein, conserved
Tb427_000264400	Chr1_3B_Tb427v10	3.45266	1.68994	8.04041	0.0164451	0.0982092	hypothetical protein, conserved
Tb427_000480600:pseudogene	Chr7_5A_Tb427v10	3.45066	2.55517	20.5213	0.000893156	0.0228905	hypothetical protein
Tb427_000707400:pseudogene	unitig_2085_Tb427v10	3.44643	2.7751	13.1709	0.00406495	0.0501731	Retrotransposon hot spot protein, putative
Tb427_000010600:pseudogene	BES14_Tb427v10	3.44523	3.92297	43.7293	4.1e-05	0.00351298	ESAG protein, putative
Tb427_000219400	Chr1_3A_Tb427v10	3.6688	2.24379	18.0071	0.00143074	0.0288691	Trypanosome variant surface glycoprotein C-terminal domain containing protein, putative
Tb427_000570900	Chr9_3A_Tb427v10	3.4431	2.42604	15.6599	0.00231478	0.0372835	hypothetical protein, conserved
Tb427_000217200:pseudogene	Chr1_3A_Tb427v10	3.66683	4.31725	58.2381	1.12e-05	0.0020434	Trypanosome variant surface glycoprotein C-terminal domain containing protein, putative
Tb427_000232600:pseudogene	Chr1_3A_Tb427v10	3.66648	1.71883	12.8124	0.00443138	0.0524336	Trypanosome variant surface glycoprotein (A-type), putative
Tb427_000568300:pseudogene	Chr9_3A_Tb427v10	3.44154	2.59436	14.5253	0.00296997	0.0421256	hypothetical protein, conserved
Tb427_000494300	Chr8_3A_Tb427v10	3.4346	1.65634	8.30777	0.0151343	0.0948715	hypothetical protein
Tb427_000857000	Chr6_3A_Tb427v10	3.43231	2.95518	14.3515	0.00308885	0.0428835	unspecified product
Tb427_000146300:pseudogene	Chr11_3B_Tb427v10	3.43002	4.0925	26.3022	0.000346227	0.0127682	hypothetical protein, conserved
Tb427_000446800	Chr6_3B_Tb427v10	3.42695	2.70268	12.7407	0.00450936	0.0527312	hypothetical protein, conserved
Tb427_000085300	Chr10_3B_Tb427v10	3.42623	1.93349	12.0584	0.00533902	0.0570695	hypothetical protein, conserved
Tb427_000185600:pseudogene	Chr1_3A_Tb427v10	3.66152	2.30763	5.16238	0.0445097	0.171191	Trypanosome variant surface glycoprotein (A-type), putative
Tb427_000684100:pseudogene	unitig_191_Tb427v10	3.42332	1.7921	10.4045	0.00823796	0.0714209	hypothetical protein, conserved
Tb427_000855500	Chr5_3A_Tb427v10	3.41886	1.87915	15.1823	0.00256715	0.0392074	unspecified product
Tb427_000361800:pseudogene	Chr5_3A_Tb427v10	3.41766	1.60809	11.5899	0.00601505	0.0608345	hypothetical protein, conserved
Tb427_000754000	unitig_2313_Tb427v10	3.41532	0.970944	3.86496	0.0815028	0.247952	hypothetical protein
Tb427_000221200:pseudogene	Chr1_3A_Tb427v10	3.65647	2.18117	10.8532	0.00729688	0.0672737	Trypanosome variant surface glycoprotein C-terminal domain containing protein, putative
Tb427_000507800:pseudogene	Chr8_5A_Tb427v10	3.65623	6.81229	38.5167	7.14e-05	0.00461225	Trypanosomal VSG domain/Trypanosome variant surface glycoprotein C-terminal domain containing protein, putative
Tb427_000026800	Chr10_3A_Tb427v10	3.41295	1.62089	7.83606	0.0175394	0.101219	hypothetical protein
Tb427_070084000:pseudogene	Chr7_core_Tb427v10	3.41034	3.8836	33.5338	0.000128718	0.0066651	hypothetical protein, conserved
Tb427_000146000:pseudogene	Chr11_3B_Tb427v10	3.65185	2.27268	15.8784	0.00220922	0.0363001	Trypanosomal VSG domain/Trypanosome variant surface glycoprotein C-terminal domain containing protein, putative
Tb427_000521500:pseudogene	Chr8_5A_Tb427v10	3.40795	3.59613	22.2355	0.000662379	0.0193343	hypothetical protein, conserved
Tb427_000261300:pseudogene	Chr1_3B_Tb427v10	3.40775	1.3176	9.69816	0.0100309	0.0775349	hypothetical protein, conserved
Tb427_000218300	Chr1_3A_Tb427v10	3.64454	2.21141	8.73067	0.0133072	0.0886754	Trypanosome variant surface glycoprotein (A-type), putative
Tb427_000522100:pseudogene	Chr8_5A_Tb427v10	3.40751	2.37547	12.0077	0.00540768	0.0572578	hypothetical protein
Tb427_000441700	Chr6_3B_Tb427v10	3.40486	2.26181	12.0592	0.00533802	0.0570695	hypothetical protein, conserved
Tb427_000580500:pseudogene	Chr9_3A_Tb427v10	3.40352	2.01629	10.6469	0.00771267	0.069085	hypothetical protein, conserved
Tb427_000504100	Chr8_5A_Tb427v10	3.40317	2.33507	10.6235	0.00776154	0.0693584	hypothetical protein, conserved
Tb427_000754400	unitig_2332_Tb427v10	3.4019	1.96481	10.8827	0.00723962	0.0669499	hypothetical protein, conserved
Tb427_000190400	Chr1_3A_Tb427v10	3.6357	1.71142	4.34811	0.0615476	0.207307	Trypanosome variant surface glycoprotein (A-type), putative
Tb427_000309300:pseudogene	Chr4_3A_Tb427v10	3.39894	1.61799	11.0132	0.00699287	0.0656722	hypothetical protein, conserved
Tb427_000805300:pseudogene	unitig_272_Tb427v10	3.39759	4.51913	27.8248	0.00027674	0.011218	hypothetical protein, conserved
Tb427_000552300:pseudogene	Chr9_3A_Tb427v10	3.63391	4.06696	53.9535	1.59e-05	0.002362	Trypanosome variant surface glycoprotein (A-type), putative
Tb427_000182200	Chr1_3A_Tb427v10	3.63358	2.71867	6.65076	0.0259333	0.125195	Trypanosome variant surface glycoprotein (A-type)/Trypanosome variant surface glycoprotein C-terminal domain containing protein, putative
Tb427_000669400	unitig_1889_Tb427v10	3.39565	2.86017	16.2966	0.00202269	0.0345743	hypothetical protein, conserved
Tb427_000777100	unitig_2476_Tb427v10	3.39535	2.33396	15.8439	0.00222546	0.0363001	Retrotransposon hot spot protein, putative
Tb427_000494000:pseudogene	Chr8_3A_Tb427v10	3.39366	1.85729	10.8133	0.00737512	0.0676239	hypothetical protein, conserved
Tb427_000573000	Chr9_3A_Tb427v10	3.38882	1.60228	7.93723	0.016987	0.100106	Endonuclease-reverse transcriptase/Reverse transcriptase (RNA-dependent DNA polymerase), putative
Tb427_000575000	Chr9_3A_Tb427v10	3.38875	2.84114	17.2169	0.00167418	0.0312886	hypothetical protein, conserved
Tb427_000623900	Chr9_5A_Tb427v10	3.62666	1.67859	11.2688	0.00653774	0.0635696	Trypanosome variant surface glycoprotein (A-type), putative
Tb427_000005400:pseudogene	BES10_Tb427v10	3.38532	1.61504	11.4632	0.0062151	0.0617792	hypothetical protein, conserved
Tb427_000119200	Chr11_3A_Tb427v10	3.38481	2.84567	18.593	0.00127712	0.0274681	hypothetical protein, conserved
Tb427_000494500	Chr8_3A_Tb427v10	3.38108	4.67957	17.4812	0.00158763	0.0305407	hypothetical protein, conserved
Tb427_000214300:pseudogene	Chr1_3A_Tb427v10	3.38027	2.08506	10.7048	0.00759311	0.068583	hypothetical protein
Tb427_000148800	Chr11_3B_Tb427v10	3.37677	2.03617	16.3923	0.00198268	0.034338	hypothetical protein, conserved
Tb427_000382700:pseudogene	Chr6_3A_Tb427v10	3.37668	2.42129	10.3621	0.00833423	0.0718055	hypothetical protein, conserved
Tb427_000106600	Chr10_5A_Tb427v10	3.61889	7.63458	68.9191	5.09e-06	0.00158855	Trypanosome variant surface glycoprotein C-terminal domain containing protein, putative
Tb427_000513900:pseudogene	Chr8_5A_Tb427v10	3.37663	5.09194	76.058	3.19e-06	0.00158855	hypothetical protein, conserved
Tb427_000099400:pseudogene	Chr10_3B_Tb427v10	3.37228	1.58042	9.71834	0.00997353	0.0774562	Endonuclease-reverse transcriptase/Reverse transcriptase (RNA-dependent DNA polymerase), putative
Tb427_000566300:pseudogene	Chr9_3A_Tb427v10	3.61803	2.86913	15.8288	0.00223264	0.0363375	Trypanosome variant surface glycoprotein (A-type), putative
Tb427_000180800	Chr1_3A_Tb427v10	3.37202	1.58046	9.71274	0.0099894	0.0774562	hypothetical protein, conserved
Tb427_000355500	Chr5_3A_Tb427v10	3.37202	1.58046	9.71274	0.0099894	0.0774562	hypothetical protein, conserved
Tb427_000024000:pseudogene	BES7_Tb427v10	3.3718	1.80968	11.3755	0.00635828	0.0625486	hypothetical protein, conserved
Tb427_000510800:pseudogene	Chr8_5A_Tb427v10	3.37026	2.44204	11.204	0.0066497	0.0640404	hypothetical protein, conserved
Tb427_000515000	Chr8_5A_Tb427v10	3.61301	5.33717	46.8553	3.02e-05	0.0030824	Trypanosomal VSG domain/Trypanosome variant surface glycoprotein C-terminal domain containing protein, putative
Tb427_000482600:pseudogene	Chr7_5A_Tb427v10	3.36964	5.12133	15.0032	0.00267015	0.0400522	hypothetical protein
Tb427_000216200	Chr1_3A_Tb427v10	3.61271	1.76269	11.6183	0.00597129	0.060676	Trypanosome variant surface glycoprotein (A-type), putative
Tb427_000553100:pseudogene	Chr9_3A_Tb427v10	3.3679	2.70041	14.6057	0.00291683	0.0417241	hypothetical protein
Tb427_000444100:pseudogene	Chr6_3B_Tb427v10	3.61191	4.35984	37.0763	8.41e-05	0.0051076	Trypanosome variant surface glycoprotein (A-type), putative
Tb427_000395700	Chr6_3A_Tb427v10	3.36681	2.08215	11.7083	0.00583509	0.0598958	hypothetical protein, conserved
Tb427_070071300	Chr7_core_Tb427v10	3.36032	2.00715	11.3835	0.00634496	0.0624689	hypothetical protein, conserved
Tb427_000413000:pseudogene	Chr6_3A_Tb427v10	3.60405	1.73155	12.3101	0.00501342	0.0554926	Trypanosomal VSG domain/Trypanosome variant surface glycoprotein C-terminal domain containing protein, putative
Tb427_000146900:pseudogene	Chr11_3B_Tb427v10	3.35957	2.43361	13.3533	0.00389242	0.0488815	hypothetical protein, conserved
Tb427_000300400:pseudogene	Chr3_5A_Tb427v10	3.3578	1.57748	10.9907	0.0070347	0.0658605	hypothetical protein, conserved
Tb427_000420700	Chr6_3B_Tb427v10	3.60294	5.01751	38.4437	7.2e-05	0.00461225	Trypanosomal VSG domain/Trypanosome variant surface glycoprotein C-terminal domain containing protein, putative
Tb427_000210300	Chr1_3A_Tb427v10	3.60074	2.24241	14.7955	0.00279581	0.0406467	Trypanosomal VSG domain/Trypanosome variant surface glycoprotein C-terminal domain containing protein, putative
Tb427_000005900	BES10_Tb427v10	3.60023	7.53229	40.1881	5.94e-05	0.00419689	Trypanosomal VSG domain/Trypanosome variant surface glycoprotein C-terminal domain containing protein, putative
Tb427_000079600:pseudogene	Chr10_3B_Tb427v10	3.35631	2.1023	13.4318	0.00382084	0.0484251	hypothetical protein, conserved
Tb427_000504200:pseudogene	Chr8_5A_Tb427v10	3.35423	3.40952	14.8818	0.00274275	0.0401728	hypothetical protein, conserved
Tb427_000025600	BES7_Tb427v10	3.59819	8.65517	45.2996	3.51e-05	0.00333557	Trypanosomal VSG domain/Trypanosome variant surface glycoprotein C-terminal domain containing protein, putative
Tb427_000551600:pseudogene	Chr9_3A_Tb427v10	3.3526	2.88992	20.2838	0.000932178	0.0231437	hypothetical protein, conserved
Tb427_000247200	Chr1_3B_Tb427v10	3.35251	2.37438	12.7953	0.00444991	0.0524336	hypothetical protein, conserved
Tb427_000822500	unitig_307_Tb427v10	3.35167	0.958643	4.93684	0.0539698	0.191375	hypothetical protein, conserved
Tb427_000590600:pseudogene	Chr9_3A_Tb427v10	3.59687	1.63936	8.49712	0.0142813	0.0928745	Trypanosome variant surface glycoprotein (A-type), putative
Tb427_000196700:pseudogene	Chr1_3A_Tb427v10	3.59592	2.95728	7.02579	0.0228378	0.116383	Trypanosome variant surface glycoprotein (A-type), putative
Tb427_000314200:pseudogene	Chr4_3A_Tb427v10	3.35128	2.33675	16.9123	0.00178099	0.0322884	hypothetical protein, conserved
Tb427_000500700	Chr8_5A_Tb427v10	3.35075	4.73244	63.4117	7.54e-06	0.00165255	hypothetical protein
Tb427_000552700	Chr9_3A_Tb427v10	3.34564	2.00419	12.7008	0.00455349	0.0529768	Endonuclease-reverse transcriptase/Reverse transcriptase (RNA-dependent DNA polymerase)/RNase H, putative
Tb427_000661300	unitig_1860_Tb427v10	3.34448	4.72233	49.2101	2.42e-05	0.00273317	Retrotransposon hot spot protein, putative
Tb427_000493300:pseudogene	Chr8_3A_Tb427v10	3.59114	2.04152	7.34395	0.0205547	0.110268	Trypanosome variant surface glycoprotein C-terminal domain containing protein, putative
Tb427_000510000:pseudogene	Chr8_5A_Tb427v10	3.59042	5.33256	68.139	5.38e-06	0.00158855	Trypanosome variant surface glycoprotein (A-type)/Trypanosome variant surface glycoprotein C-terminal domain containing protein, putative
Tb427_000550100:pseudogene	Chr9_3A_Tb427v10	3.58011	2.38339	20.0502	0.000972571	0.023416	Trypanosome variant surface glycoprotein C-terminal domain containing protein, putative
Tb427_000024300	BES7_Tb427v10	3.5797	5.36357	66.925	5.85e-06	0.00158855	Trypanosome variant surface glycoprotein (A-type), putative
Tb427_000378700:pseudogene	Chr6_3A_Tb427v10	3.34374	3.94391	25.2348	0.000407448	0.0140328	RNA polymerase Rpb2, domain 5/RNA polymerase Rpb2, domain 6, putative
Tb427_000081500:pseudogene	Chr10_3B_Tb427v10	3.3431	2.02313	8.84285	0.0128676	0.0872787	hypothetical protein, conserved
Tb427_000402200:pseudogene	Chr6_3A_Tb427v10	3.57892	2.16888	11.3339	0.00642757	0.0629844	Trypanosomal VSG domain/Trypanosome variant surface glycoprotein C-terminal domain containing protein, putative
Tb427_000257300:pseudogene	Chr1_3B_Tb427v10	3.33856	1.61628	7.89134	0.017235	0.100537	hypothetical protein
Tb427_000437500:pseudogene	Chr6_3B_Tb427v10	3.57871	1.69587	13.1061	0.0041285	0.050504	Trypanosomal VSG domain/Trypanosome variant surface glycoprotein C-terminal domain containing protein, putative
Tb427_000645700:pseudogene	unitig_1837_Tb427v10	3.33791	2.85378	13.45	0.00380446	0.0482984	RNA polymerase Rpb2, domain 4, putative
Tb427_000504800:pseudogene	Chr8_5A_Tb427v10	3.33778	3.67027	32.4024	0.000148548	0.00741268	hypothetical protein, conserved
Tb427_000444200	Chr6_3B_Tb427v10	3.57681	3.60245	25.8801	0.000369033	0.0132536	Trypanosome variant surface glycoprotein (A-type), putative
Tb427_000575500	Chr9_3A_Tb427v10	3.33294	1.29965	7.01053	0.0229548	0.116821	hypothetical protein, conserved
Tb427_000512800	Chr8_5A_Tb427v10	3.57267	5.27874	52.6192	1.79e-05	0.00239116	Trypanosome variant surface glycoprotein (A-type), putative
Tb427_000727300:pseudogene	unitig_2175_Tb427v10	3.33229	2.60554	13.1292	0.00410566	0.0505015	hypothetical protein, conserved
Tb427_000079200:pseudogene	Chr10_3B_Tb427v10	3.33103	2.8986	12.9835	0.00425183	0.0514259	hypothetical protein, conserved
Tb427_000790800	unitig_2565_Tb427v10	3.32863	3.04964	19.1189	0.00115566	0.0255837	Adenylate and Guanylate cyclase catalytic domain containing protein, putative
Tb427_000375500:pseudogene	Chr5_3B_Tb427v10	3.57222	1.00724	6.55671	0.0311214	0.139967	Trypanosomal VSG domain/Trypanosome variant surface glycoprotein C-terminal domain containing protein, putative
Tb427_000309700:pseudogene	Chr4_3A_Tb427v10	3.32496	1.5981	7.8431	0.0175003	0.10111	hypothetical protein, conserved
Tb427_040034800:pseudogene	Chr4_core_Tb427v10	3.3219	4.27339	20.9101	0.000833368	0.022145	hypothetical protein, conserved
Tb427_000741400	unitig_2222_Tb427v10	3.31923	5.37999	67.2774	5.71e-06	0.00158855	Retrotransposon hot spot protein, putative
Tb427_000860400	Chr8_5A_Tb427v10	3.31838	4.00139	18.4014	0.00132508	0.0277885	unspecified product
Tb427_000295700:pseudogene	Chr3_5A_Tb427v10	3.56977	2.12077	13.362	0.00388444	0.0488272	Trypanosomal VSG domain/Trypanosome variant surface glycoprotein C-terminal domain containing protein, putative
Tb427_000146800:pseudogene	Chr11_3B_Tb427v10	3.318	4.99777	72.7767	3.93e-06	0.00158855	hypothetical protein, conserved
Tb427_000857300	Chr6_3A_Tb427v10	3.31778	3.07705	19.161	0.00114653	0.0255714	unspecified product
Tb427_000312100:pseudogene	Chr4_3A_Tb427v10	3.3172	2.83608	20.3343	0.000923715	0.0230887	Reverse transcriptase (RNA-dependent DNA polymerase), putative
Tb427_000217000:pseudogene	Chr1_3A_Tb427v10	3.31182	1.59519	10.3147	0.00844334	0.072306	hypothetical protein, conserved
Tb427_000098900:pseudogene	Chr10_3B_Tb427v10	3.56446	1.69294	12.4459	0.00484749	0.0543725	Trypanosome variant surface glycoprotein C-terminal domain containing protein, putative
Tb427_000426900:pseudogene	Chr6_3B_Tb427v10	3.56446	1.69294	12.4459	0.00484749	0.0543725	Trypanosome variant surface glycoprotein (A-type), putative
Tb427_050046700	Chr5_core_Tb427v10	3.56239	6.72764	48.668	2.54e-05	0.00276791	Trypanosome variant surface glycoprotein (A-type), putative
Tb427_000634800	unitig_104_Tb427v10	3.55995	9.66577	26.4902	0.000336608	0.0125398	Trypanosomal VSG domain/Trypanosome variant surface glycoprotein C-terminal domain containing protein, putative
Tb427_000405600:pseudogene	Chr6_3A_Tb427v10	3.3103	1.53474	9.0474	0.0121101	0.085402	piRNA pathway germ-plasm component, putative
Tb427_000681700:pseudogene	unitig_1910_Tb427v10	3.3068	3.07707	18.4751	0.00130639	0.0276386	Retrotransposon hot spot protein, putative
Tb427_000232100	Chr1_3A_Tb427v10	3.55845	2.00977	11.418	0.00628848	0.062151	Trypanosomal VSG domain/Trypanosome variant surface glycoprotein C-terminal domain containing protein, putative
Tb427_000248400	Chr1_3B_Tb427v10	3.55805	3.06504	23.5463	0.000532731	0.0168161	Trypanosome variant surface glycoprotein (A-type)/Trypanosome variant surface glycoprotein C-terminal domain containing protein, putative
Tb427_000563200:pseudogene	Chr9_3A_Tb427v10	3.55477	2.92691	12.3355	0.00498182	0.0553862	Trypanosome variant surface glycoprotein (A-type), putative
Tb427_000652500	unitig_1852_Tb427v10	3.30668	1.96347	11.0861	0.00685932	0.0650646	hypothetical protein, conserved
Tb427_000803100	unitig_2672_Tb427v10	3.30521	1.2939	7.57661	0.0190574	0.104955	Retrotransposon hot spot protein, putative
Tb427_000147000	Chr11_3B_Tb427v10	3.55069	2.87284	18.7522	0.0012388	0.0268347	Trypanosomal VSG domain/Trypanosome variant surface glycoprotein C-terminal domain containing protein, putative
Tb427_000508100:pseudogene	Chr8_5A_Tb427v10	3.30252	4.77253	24.6702	0.000445004	0.014886	hypothetical protein, conserved
Tb427_000567800	Chr9_3A_Tb427v10	3.54878	1.85978	10.4527	0.00813013	0.0710154	Trypanosomal VSG domain/Trypanosome variant surface glycoprotein C-terminal domain containing protein, putative
Tb427_000634000	Tb427VSG-662_unitig_Tb427v10	3.29695	6.31506	65.5164	6.47e-06	0.00158855	hypothetical protein, conserved
Tb427_000112100	Chr11_3A_Tb427v10	3.29694	0.947837	5.85798	0.0391003	0.159309	hypothetical protein, conserved
Tb427_000345100	Chr4_5A_Tb427v10	3.29694	0.947837	5.85798	0.0391003	0.159309	hypothetical protein, conserved
Tb427_000817600:pseudogene	unitig_302_Tb427v10	3.2952	2.47873	9.55866	0.0104381	0.0790889	Leucine Rich repeat, putative
Tb427_000030000:pseudogene	Chr10_3A_Tb427v10	3.29397	1.56011	7.19847	0.0215629	0.113098	hypothetical protein, conserved
Tb427_000488100:pseudogene	Chr8_3A_Tb427v10	3.54227	4.40242	28.661	0.000245653	0.0104333	Trypanosome variant surface glycoprotein C-terminal domain containing protein, putative
Tb427_000020300:pseudogene	BES4_Tb427v10	3.29371	1.56016	7.19498	0.0215878	0.113098	hypothetical protein, conserved
Tb427_000778600	unitig_2480_Tb427v10	3.29371	1.56016	7.19498	0.0215878	0.113098	hypothetical protein, conserved
Tb427_020033700:pseudogene	Chr2_core_Tb427v10	3.53823	2.92289	15.0292	0.00265487	0.039942	Trypanosomal VSG domain/Trypanosome variant surface glycoprotein C-terminal domain containing protein, putative
Tb427_000384400:pseudogene	Chr6_3A_Tb427v10	3.29323	2.55124	9.65377	0.0101584	0.0778216	hypothetical protein, conserved
Tb427_000512500:pseudogene	Chr8_5A_Tb427v10	3.53665	5.42099	69.5425	4.88e-06	0.00158855	Trypanosome variant surface glycoprotein C-terminal domain containing protein, putative
Tb427_000392200:pseudogene	Chr6_3A_Tb427v10	3.29235	2.34817	12.3164	0.00500548	0.0554926	hypothetical protein
Tb427_000385000:pseudogene	Chr6_3A_Tb427v10	3.53517	3.66644	29.6485	0.000214115	0.0095499	Trypanosome variant surface glycoprotein (A-type), putative
Tb427_000549500:pseudogene	Chr9_3A_Tb427v10	3.29081	3.05553	23.0335	0.000579505	0.0175594	hypothetical protein, conserved
Tb427_000782500:pseudogene	unitig_2491_Tb427v10	3.28961	2.62132	12.8194	0.00442392	0.0524336	Retrotransposon hot spot protein, putative
Tb427_000567900:pseudogene	Chr9_3A_Tb427v10	3.28745	2.63756	7.34161	0.0205705	0.110268	hypothetical protein, conserved
Tb427_000308000:pseudogene	Chr4_3A_Tb427v10	3.28713	3.57802	25.8049	0.000373286	0.0133746	hypothetical protein, conserved
Tb427_000828000:pseudogene	unitig_3147_Tb427v10	3.28607	2.19584	9.81926	0.0096926	0.0762102	hypothetical protein, conserved
Tb427_000707500:pseudogene	unitig_2087_Tb427v10	3.28342	2.40759	12.9868	0.00424851	0.0514259	Retrotransposon hot spot protein, putative
Tb427_080005000	Chr8_core_Tb427v10	3.28224	8.08694	48.452	2.6e-05	0.00278382	PAP2 superfamily, putative
Tb427_000477800	Chr7_5A_Tb427v10	3.52685	2.08054	11.9906	0.00543103	0.0573051	Trypanosomal VSG domain/Trypanosome variant surface glycoprotein C-terminal domain containing protein, putative
Tb427_000489400:pseudogene	Chr8_3A_Tb427v10	3.28166	3.46938	13.8947	0.00342928	0.0454444	hypothetical protein, conserved
Tb427_000448000:pseudogene	Chr6_3B_Tb427v10	3.27988	1.55721	10.167	0.00879449	0.0731437	hypothetical protein
Tb427_000436800:pseudogene	Chr6_3B_Tb427v10	3.52584	5.85654	66.0988	6.21e-06	0.00158855	Trypanosomal VSG domain/Trypanosome variant surface glycoprotein C-terminal domain containing protein, putative
Tb427_000580800:pseudogene	Chr9_3A_Tb427v10	3.52375	5.45923	61.7629	8.53e-06	0.00176675	Trypanosomal VSG domain/Trypanosome variant surface glycoprotein C-terminal domain containing protein, putative
Tb427_000576200	Chr9_3A_Tb427v10	3.52308	3.32081	19.3015	0.00111673	0.0253149	Trypanosomal VSG domain/Trypanosome variant surface glycoprotein C-terminal domain containing protein, putative
Tb427_000048600:pseudogene	Chr10_3A_Tb427v10	3.27962	1.55726	10.1606	0.00880996	0.0731437	hypothetical protein, conserved
Tb427_000442600	Chr6_3B_Tb427v10	3.52208	2.46326	15.6047	0.00234237	0.0373987	Trypanosomal VSG domain/Trypanosome variant surface glycoprotein C-terminal domain containing protein, putative
Tb427_000486900:pseudogene	Chr8_3A_Tb427v10	3.27714	3.02199	18.0391	0.0014218	0.0288172	hypothetical protein, conserved
Tb427_000492200:pseudogene	Chr8_3A_Tb427v10	3.27556	1.28642	8.96816	0.0123971	0.0864592	hypothetical protein
Tb427_000634500:pseudogene	Tb427VSG-775_unitig_Tb427v10	3.27454	6.1212	82.1751	2.2e-06	0.00158855	hypothetical protein, conserved
Tb427_000759600	unitig_2335_Tb427v10	3.27292	2.36765	9.89287	0.00949369	0.0754681	hypothetical protein, conserved
Tb427_000660600	unitig_1859_Tb427v10	3.27097	3.02682	18.154	0.00139024	0.0284254	Retrotransposon hot spot protein, putative
Tb427_000512700	Chr8_5A_Tb427v10	3.27005	4.25797	45.6914	3.38e-05	0.00325101	hypothetical protein, conserved
Tb427_000320200	Chr4_3A_Tb427v10	3.52009	2.66497	6.37793	0.0285061	0.132864	Trypanosome variant surface glycoprotein (A-type), putative
Tb427_000269300	Chr1_5A_Tb427v10	3.2687	4.84564	61.3994	8.77e-06	0.00176764	Retrotransposon hot spot protein, putative
Tb427_000487200:pseudogene	Chr8_3A_Tb427v10	3.5199	3.0473	23.1114	0.000572095	0.0174821	Trypanosomal VSG domain/Trypanosome variant surface glycoprotein C-terminal domain containing protein, putative
Tb427_000515500	Chr8_5A_Tb427v10	3.26781	2.57074	14.8766	0.00274593	0.0401728	hypothetical protein
Tb427_000246900	Chr1_3B_Tb427v10	3.51803	2.11496	15.1463	0.00258747	0.0394671	Trypanosome variant surface glycoprotein (A-type), putative
Tb427_000559600	Chr9_3A_Tb427v10	3.5166	2.751	13.7532	0.0035437	0.0462701	Trypanosome variant surface glycoprotein (A-type)/Trypanosome variant surface glycoprotein C-terminal domain containing protein, putative
Tb427_000190800:pseudogene	Chr1_3A_Tb427v10	3.26565	1.55436	10.5836	0.0078459	0.0698022	hypothetical protein, conserved
Tb427_000486200:pseudogene	Chr8_3A_Tb427v10	3.26549	3.57902	37.2014	8.29e-05	0.00505474	hypothetical protein, conserved
Tb427_000094000:pseudogene	Chr10_3B_Tb427v10	3.26531	1.78006	9.9442	0.00935783	0.0751639	hypothetical protein, conserved
Tb427_000440600	Chr6_3B_Tb427v10	3.51024	2.12506	12.6177	0.00464691	0.0533935	Trypanosomal VSG domain/Trypanosome variant surface glycoprotein C-terminal domain containing protein, putative
Tb427_000821700:pseudogene	unitig_3076_Tb427v10	3.26319	1.64322	7.27769	0.0210067	0.111507	hypothetical protein
Tb427_000028200	Chr10_3A_Tb427v10	3.50759	1.70639	9.16812	0.011688	0.0839584	Trypanosome variant surface glycoprotein (A-type)/Trypanosome variant surface glycoprotein C-terminal domain containing protein, putative
Tb427_000217400:pseudogene	Chr1_3A_Tb427v10	3.50759	1.70639	9.16812	0.011688	0.0839584	Trypanosomal VSG domain/Trypanosome variant surface glycoprotein C-terminal domain containing protein, putative
Tb427_000147100	Chr11_3B_Tb427v10	3.26181	2.55854	15.0784	0.00262631	0.0397353	hypothetical protein, conserved
Tb427_000860600	Chr8_5A_Tb427v10	3.26077	4.40362	29.4948	0.000218691	0.00964027	unspecified product
Tb427_000509900:pseudogene	Chr8_5A_Tb427v10	3.50523	5.00857	46.4184	3.15e-05	0.0031092	Trypanosomal VSG domain/Trypanosome variant surface glycoprotein C-terminal domain containing protein, putative
Tb427_000438400	Chr6_3B_Tb427v10	3.50485	3.19397	14.1577	0.00322815	0.0440123	Trypanosomal VSG domain/Trypanosome variant surface glycoprotein C-terminal domain containing protein, putative
Tb427_000446200:pseudogene	Chr6_3B_Tb427v10	3.25825	1.77857	13.1811	0.00405513	0.0501337	hypothetical protein
Tb427_000507500:pseudogene	Chr8_5A_Tb427v10	3.2561	4.76077	38.2083	7.39e-05	0.00469619	hypothetical protein, conserved
Tb427_000656100:pseudogene	unitig_1853_Tb427v10	3.25342	2.41203	14.9095	0.002726	0.0401727	Retrotransposon hot spot protein, putative
Tb427_000439500:pseudogene	Chr6_3B_Tb427v10	3.25262	3.7239	19.7438	0.00102872	0.024225	hypothetical protein, conserved
Tb427_000856900	Chr6_3A_Tb427v10	3.25254	1.9984	12.7893	0.00445641	0.0524336	unspecified product
Tb427_000591300:pseudogene	Chr9_3A_Tb427v10	3.25228	1.99844	9.99573	0.00922379	0.0745796	hypothetical protein, conserved
Tb427_000403200	Chr6_3A_Tb427v10	3.50118	5.53088	53.6728	1.63e-05	0.00239116	Trypanosomal VSG domain/Trypanosome variant surface glycoprotein C-terminal domain containing protein, putative
Tb427_000488300:pseudogene	Chr8_3A_Tb427v10	3.25217	1.9157	6.12757	0.0311423	0.140008	hypothetical protein
Tb427_000063400:pseudogene	Chr10_3A_Tb427v10	3.25206	1.55142	7.81522	0.0176558	0.10135	hypothetical protein, conserved
Tb427_000206800:pseudogene	Chr1_3A_Tb427v10	3.50036	1.36939	11.082	0.00686674	0.065085	Trypanosomal VSG domain/Trypanosome variant surface glycoprotein C-terminal domain containing protein, putative
Tb427_000411100:pseudogene	Chr6_3A_Tb427v10	3.25206	1.55142	7.81522	0.0176558	0.10135	hypothetical protein, conserved
Tb427_000566000	Chr9_3A_Tb427v10	3.2518	1.55147	7.81113	0.0176788	0.101405	hypothetical protein
Tb427_000514600	Chr8_5A_Tb427v10	3.24647	2.0634	10.0942	0.00897395	0.0735426	hypothetical protein, conserved
Tb427_000164300	Chr11_3B_Tb427v10	3.49562	2.16618	11.326	0.00644072	0.0630315	Trypanosomal VSG domain/Trypanosome variant surface glycoprotein C-terminal domain containing protein, putative
Tb427_000860200	Chr8_5A_Tb427v10	3.24359	5.8777	30.7392	0.000184699	0.00859276	unspecified product
Tb427_000283400:pseudogene	Chr2_5A_Tb427v10	3.24236	1.51701	8.52111	0.0141774	0.0925087	hypothetical protein, conserved
Tb427_000308300:pseudogene	Chr4_3A_Tb427v10	3.24076	3.6314	16.3692	0.00199222	0.0343863	hypothetical protein, conserved
Tb427_000207000	Chr1_3A_Tb427v10	3.49529	2.746	14.008	0.00334086	0.0448612	Trypanosomal VSG domain/Trypanosome variant surface glycoprotein C-terminal domain containing protein, putative
Tb427_000187700	Chr1_3A_Tb427v10	3.49464	3.05075	4.38541	0.0606092	0.205565	Trypanosomal VSG domain/Trypanosome variant surface glycoprotein C-terminal domain containing protein, putative
Tb427_000194700	Chr1_3A_Tb427v10	3.49419	2.7159	5.02148	0.0470015	0.175979	Trypanosomal VSG domain/Trypanosome variant surface glycoprotein C-terminal domain containing protein, putative
Tb427_000231300:pseudogene	Chr1_3A_Tb427v10	3.23953	5.2596	52.4137	1.82e-05	0.00239116	hypothetical protein, conserved
Tb427_000786500:pseudogene	unitig_2507_Tb427v10	3.2392	3.30779	25.631	0.000383331	0.0135832	hypothetical protein, conserved
Tb427_000851600	Chr1_3A_Tb427v10	3.2392	1.57554	7.3325	0.020632	0.110404	unspecified product
Tb427_000505800	Chr8_5A_Tb427v10	3.49383	4.35044	28.1396	0.000264515	0.0109842	Trypanosomal VSG domain/Trypanosome variant surface glycoprotein C-terminal domain containing protein, putative
Tb427_000188800:pseudogene	Chr1_3A_Tb427v10	3.23832	2.29114	5.3514	0.0414138	0.164353	hypothetical protein, conserved
Tb427_000316400:pseudogene	Chr4_3A_Tb427v10	3.49239	1.67313	12.1617	0.00520248	0.0567134	Trypanosomal VSG domain/Trypanosome variant surface glycoprotein C-terminal domain containing protein, putative
Tb427_000427800:pseudogene	Chr6_3B_Tb427v10	3.49239	1.67313	12.1617	0.00520248	0.0567134	Trypanosomal VSG domain/Trypanosome variant surface glycoprotein C-terminal domain containing protein, putative
Tb427_000344700:pseudogene	Chr4_5A_Tb427v10	3.49048	4.34279	31.9059	0.000158383	0.00782596	Trypanosome variant surface glycoprotein (A-type)/Trypanosome variant surface glycoprotein C-terminal domain containing protein, putative
Tb427_000434800:pseudogene	Chr6_3B_Tb427v10	3.48788	2.58051	11.6754	0.00588444	0.060198	Trypanosome variant surface glycoprotein (A-type)/Trypanosome variant surface glycoprotein C-terminal domain containing protein, putative
Tb427_000344400:pseudogene	Chr4_5A_Tb427v10	3.23327	1.91503	13.312	0.00393072	0.0491177	hypothetical protein, conserved
Tb427_000353700	Chr5_3A_Tb427v10	3.23249	1.27615	7.05971	0.0225803	0.11555	hypothetical protein
Tb427_000857700	Chr6_3A_Tb427v10	3.23249	1.27615	7.05971	0.0225803	0.11555	unspecified product
Tb427_000149500:pseudogene	Chr11_3B_Tb427v10	3.23247	1.9689	11.2898	0.00650187	0.063343	hypothetical protein, conserved
Tb427_000438100:pseudogene	Chr6_3B_Tb427v10	3.23086	3.01921	9.09754	0.0119326	0.0847844	Reverse transcriptase (RNA-dependent DNA polymerase), putative
Tb427_000734700:pseudogene	unitig_2213_Tb427v10	3.2295	2.62405	14.3139	0.00311532	0.043017	Adenylate and Guanylate cyclase catalytic domain containing protein, putative
Tb427_000314700:pseudogene	Chr4_3A_Tb427v10	3.22917	1.52866	6.83716	0.0243356	0.12072	hypothetical protein, conserved
Tb427_000698400:pseudogene	unitig_1997_Tb427v10	3.22897	2.40022	8.9502	0.0124632	0.0865215	Retrotransposon hot spot protein, putative
Tb427_000392500:pseudogene	Chr6_3A_Tb427v10	3.22856	2.06356	8.23972	0.0154556	0.0956174	hypothetical protein
Tb427_000657600	unitig_1857_Tb427v10	3.22844	3.23757	26.6958	0.000326452	0.0124019	hypothetical protein, conserved
Tb427_000492500:pseudogene	Chr8_3A_Tb427v10	3.22751	2.33325	12.6179	0.00464664	0.0533935	hypothetical protein, conserved
Tb427_000364800:pseudogene	Chr5_3A_Tb427v10	3.47428	1.63799	12.1401	0.00523064	0.0567229	Trypanosomal VSG domain/Trypanosome variant surface glycoprotein C-terminal domain containing protein, putative
Tb427_000269600:pseudogene	Chr1_5A_Tb427v10	3.22697	4.14514	42.5808	4.61e-05	0.0037133	RNA polymerase Rpb2, domain 4/RNA polymerase Rpb2, domain 6, putative
Tb427_000862300	Chr9_5A_Tb427v10	3.22631	1.57272	7.53884	0.0192914	0.105445	unspecified product
Tb427_000103100	Chr10_3B_Tb427v10	3.47371	6.16044	14.4123	0.00304663	0.0424954	Trypanosome variant surface glycoprotein (A-type)/Trypanosome variant surface glycoprotein C-terminal domain containing protein, putative
Tb427_000860500	Chr8_5A_Tb427v10	3.22557	4.9232	26.2818	0.000347288	0.0127761	unspecified product
Tb427_000520700:pseudogene	Chr8_5A_Tb427v10	3.22532	3.74423	20.6921	0.000866281	0.0226612	hypothetical protein, conserved
Tb427_000789200	unitig_252_Tb427v10	3.47017	3.5269	9.15147	0.0117452	0.0840054	Trypanosomal VSG domain/Trypanosome variant surface glycoprotein C-terminal domain containing protein, putative
Tb427_000031400:pseudogene	Chr10_3A_Tb427v10	3.22099	3.81484	27.1466	0.000305425	0.0119949	hypothetical protein
Tb427_000046000:pseudogene	Chr10_3A_Tb427v10	3.468	0.985788	5.82583	0.0395256	0.159988	Trypanosome variant surface glycoprotein (A-type)/Trypanosome variant surface glycoprotein C-terminal domain containing protein, putative
Tb427_000049400	Chr10_3A_Tb427v10	3.468	0.985788	5.82583	0.0395256	0.159988	Trypanosomal VSG domain/Trypanosome variant surface glycoprotein C-terminal domain containing protein, putative
Tb427_000063500:pseudogene	Chr10_3A_Tb427v10	3.468	0.985788	5.82583	0.0395256	0.159988	Trypanosome variant surface glycoprotein C-terminal domain containing protein, putative
Tb427_000114400:pseudogene	Chr11_3A_Tb427v10	3.468	0.985788	5.82583	0.0395256	0.159988	Trypanosome variant surface glycoprotein C-terminal domain containing protein, putative
Tb427_000568000:pseudogene	Chr9_3A_Tb427v10	3.21894	2.07664	10.408	0.00822992	0.0714081	hypothetical protein, conserved
Tb427_000226300:pseudogene	Chr1_3A_Tb427v10	3.21472	1.5258	9.66501	0.0101259	0.0777175	hypothetical protein, conserved
Tb427_000266600	Chr1_3B_Tb427v10	3.468	0.985788	5.82583	0.0395256	0.159988	Trypanosome variant surface glycoprotein (A-type), putative
Tb427_000396700:pseudogene	Chr6_3A_Tb427v10	3.21378	2.73488	18.5519	0.00128721	0.0275594	hypothetical protein, conserved
Tb427_000429200	Chr6_3B_Tb427v10	3.21297	1.51113	9.1566	0.0117275	0.0839584	hypothetical protein, conserved
Tb427_000558400:pseudogene	Chr9_3A_Tb427v10	3.21176	1.93804	9.70858	0.0100012	0.0774655	hypothetical protein, conserved
Tb427_000007100	BES12_Tb427v10	3.21046	4.90086	19.4522	0.00108577	0.0249117	BT1 family, putative
Tb427_000386800:pseudogene	Chr6_3A_Tb427v10	3.20917	1.81929	7.04859	0.0226644	0.115811	hypothetical protein
Tb427_070024200:pseudogene	Chr7_core_Tb427v10	3.20743	3.55342	33.1732	0.000134676	0.00685624	hypothetical protein, conserved
Tb427_000594000:pseudogene	Chr9_3A_Tb427v10	3.468	0.985788	5.82583	0.0395256	0.159988	Trypanosome variant surface glycoprotein (A-type), putative
Tb427_000268900:pseudogene	Chr1_5A_Tb427v10	3.20663	1.91765	7.65114	0.0186058	0.103923	Retrotransposon hot spot protein, putative
Tb427_000742400:pseudogene	unitig_2223_Tb427v10	3.20616	4.46392	44.1239	3.94e-05	0.00345526	Retrotransposon hot spot protein, putative
Tb427_000008200	BES13_Tb427v10	3.20302	3.91689	16.98	0.00175658	0.0321154	BT1 family, putative
Tb427_000147700	Chr11_3B_Tb427v10	3.20295	2.69948	16.8587	0.00180062	0.0324112	hypothetical protein
Tb427_000581900:pseudogene	Chr9_3A_Tb427v10	3.46592	2.10941	8.12838	0.0159993	0.0971522	Trypanosomal VSG domain/Trypanosome variant surface glycoprotein C-terminal domain containing protein, putative
Tb427_000337200:pseudogene	Chr4_3B_Tb427v10	3.20273	2.32743	14.9527	0.00270004	0.0401727	hypothetical protein, conserved
Tb427_000401100:pseudogene	Chr6_3A_Tb427v10	3.46162	1.95622	10.3265	0.00841596	0.0722187	Trypanosomal VSG domain/Trypanosome variant surface glycoprotein C-terminal domain containing protein, putative
Tb427_000572100:pseudogene	Chr9_3A_Tb427v10	3.20263	2.58052	12.4708	0.00481778	0.0542808	hypothetical protein, conserved
Tb427_000021400	BES4_Tb427v10	3.20053	4.00222	25.6529	0.00038205	0.0135832	hypothetical protein, conserved
Tb427_000349600	Chr5_3A_Tb427v10	3.457	3.22867	19.5522	0.0010658	0.0245654	Trypanosome variant surface glycoprotein C-terminal domain containing protein, putative
Tb427_000858900	Chr6_3B_Tb427v10	3.19753	2.19214	7.47907	0.0196686	0.106591	unspecified product
Tb427_000392600:pseudogene	Chr6_3A_Tb427v10	3.45648	4.49366	43.7031	4.11e-05	0.00351298	Trypanosome variant surface glycoprotein (A-type), putative
Tb427_000016100:pseudogene	BES2_Tb427v10	3.1968	1.95572	8.53309	0.0141258	0.0923338	hypothetical protein, conserved
Tb427_000394100:pseudogene	Chr6_3A_Tb427v10	3.19671	2.98569	17.211	0.00167618	0.0312886	hypothetical protein, conserved
Tb427_000649400:pseudogene	unitig_1842_Tb427v10	3.1966	2.65674	14.878	0.00274504	0.0401728	hypothetical protein, conserved
Tb427_000171100	Chr11_3B_Tb427v10	3.19654	1.95576	7.13951	0.0219884	0.114092	hypothetical protein, conserved
Tb427_000786300	unitig_2507_Tb427v10	3.19346	3.94668	34.7388	0.000110952	0.00599139	Retrotransposon hot spot protein, putative
Tb427_000207800	Chr1_3A_Tb427v10	3.45427	0.982973	6.18198	0.0351172	0.149149	Trypanosome variant surface glycoprotein (A-type), putative
Tb427_000478800	Chr7_5A_Tb427v10	3.19263	2.30085	8.83307	0.0129053	0.0872787	hypothetical protein
Tb427_000589400	Chr9_3A_Tb427v10	3.19131	0.926403	5.22317	0.0486861	0.179283	hypothetical protein, conserved
Tb427_000845000	Chr10_3A_Tb427v10	3.19131	0.926403	5.22317	0.0486861	0.179283	unspecified product
Tb427_000521800:pseudogene	Chr8_5A_Tb427v10	3.18984	3.15662	17.5986	0.0015509	0.0302373	hypothetical protein, conserved
Tb427_000384200:pseudogene	Chr6_3A_Tb427v10	3.18927	1.53425	9.65927	0.0101425	0.0778052	hypothetical protein, conserved
Tb427_000323600:pseudogene	Chr4_3A_Tb427v10	3.45427	0.982973	6.18198	0.0351172	0.149149	Trypanosome variant surface glycoprotein (A-type)/Trypanosome variant surface glycoprotein C-terminal domain containing protein, putative
Tb427_000851200	Chr1_3A_Tb427v10	3.18907	1.92762	9.16292	0.0117058	0.0839584	unspecified product
Tb427_000499000:pseudogene	Chr8_3A_Tb427v10	3.18618	5.22666	63.8813	7.29e-06	0.00161987	Retrotransposon hot spot protein, putative
Tb427_000283700	Chr2_5A_Tb427v10	3.18614	2.81435	16.1304	0.00209446	0.0352752	hypothetical protein, conserved
Tb427_000509200:pseudogene	Chr8_5A_Tb427v10	3.18601	6.41177	54.1027	1.57e-05	0.002362	hypothetical protein, conserved
Tb427_000521000:pseudogene	Chr8_5A_Tb427v10	3.18505	2.40253	16.2942	0.00202367	0.0345743	hypothetical protein, conserved
Tb427_000720200	unitig_2140_Tb427v10	3.45427	0.982973	6.18198	0.0351172	0.149149	Trypanosomal VSG domain/Trypanosome variant surface glycoprotein C-terminal domain containing protein, putative
Tb427_000304000:pseudogene	Chr3_5A_Tb427v10	3.18105	2.06551	10.4594	0.0081154	0.0710154	hypothetical protein, conserved
Tb427_000508800	Chr8_5A_Tb427v10	3.18	1.71487	12.4353	0.00486015	0.0544337	Reverse transcriptase (RNA-dependent DNA polymerase), putative
Tb427_000510400:pseudogene	Chr8_5A_Tb427v10	3.17888	4.17727	30.6254	0.000187533	0.00867127	hypothetical protein, conserved
Tb427_000233700	Chr1_3A_Tb427v10	3.17853	1.24995	6.63584	0.0260666	0.125638	hypothetical protein, conserved
Tb427_000699000	unitig_1997_Tb427v10	3.17853	1.24995	6.63584	0.0260666	0.125638	Retrotransposon hot spot protein, putative
Tb427_000168200:pseudogene	Chr11_3B_Tb427v10	3.45266	1.68994	8.04041	0.0164451	0.0982092	Trypanosome variant surface glycoprotein (A-type), putative
Tb427_000153000:pseudogene	Chr11_3B_Tb427v10	3.17624	1.97685	9.5351	0.0105089	0.0793262	hypothetical protein, conserved
Tb427_000627700:pseudogene	Chr9_5B_Tb427v10	3.17574	2.23122	6.582	0.0265544	0.126834	hypothetical protein, conserved
Tb427_000552600:pseudogene	Chr9_3A_Tb427v10	3.44812	4.59726	56.8043	1.26e-05	0.00210956	Trypanosome variant surface glycoprotein (A-type), putative
Tb427_000520000:pseudogene	Chr8_5A_Tb427v10	3.1754	3.53765	15.5838	0.0023529	0.0374483	hypothetical protein
Tb427_000308100:pseudogene	Chr4_3A_Tb427v10	3.44634	3.54305	25.7445	0.000376736	0.0134428	Trypanosomal VSG domain/Trypanosome variant surface glycoprotein C-terminal domain containing protein, putative
Tb427_000567400:pseudogene	Chr9_3A_Tb427v10	3.1745	3.11118	5.32783	0.0417853	0.165298	hypothetical protein
Tb427_000432600	Chr6_3B_Tb427v10	3.17435	1.92471	13.8303	0.00348079	0.0458044	hypothetical protein
Tb427_050011400	Chr5_core_Tb427v10	3.17379	2.55083	7.56744	0.019114	0.104955	hypothetical protein, conserved
Tb427_000507900:pseudogene	Chr8_5A_Tb427v10	3.1736	5.16563	51.7416	1.93e-05	0.00243018	hypothetical protein, conserved
Tb427_000551400:pseudogene	Chr9_3A_Tb427v10	3.16963	2.32597	10.0247	0.00914935	0.074381	hypothetical protein, conserved
Tb427_000741900	unitig_2222_Tb427v10	3.16787	5.16284	64.8678	6.78e-06	0.00158855	Retrotransposon hot spot protein, putative
Tb427_000447100:pseudogene	Chr6_3B_Tb427v10	3.43884	2.17073	11.2702	0.00653534	0.0635696	Trypanosome variant surface glycoprotein (A-type), putative
Tb427_000307300:pseudogene	Chr4_3A_Tb427v10	3.43575	2.96332	24.2462	0.00047592	0.0154088	Trypanosome variant surface glycoprotein (A-type), putative
Tb427_000091300:pseudogene	Chr10_3B_Tb427v10	3.16674	1.7547	10.1364	0.00886938	0.0732247	hypothetical protein
Tb427_000168100	Chr11_3B_Tb427v10	3.4346	1.65634	8.30777	0.0151343	0.0948715	Trypanosomal VSG domain/Trypanosome variant surface glycoprotein C-terminal domain containing protein, putative
Tb427_000824200	unitig_3082_Tb427v10	3.16598	2.62698	11.8283	0.00565903	0.0586296	hypothetical protein, conserved
Tb427_000195300	Chr1_3A_Tb427v10	3.43421	3.12821	4.7929	0.0514154	0.185575	Trypanosome variant surface glycoprotein C-terminal domain containing protein, putative
Tb427_000448500:pseudogene	Chr6_3B_Tb427v10	3.16496	1.71195	9.18986	0.0116139	0.0838674	hypothetical protein, conserved
Tb427_000847100	Chr10_3B_Tb427v10	3.1628	2.46613	12.6851	0.00457089	0.0530138	unspecified product
Tb427_000282000	Chr2_5A_Tb427v10	3.42942	3.65387	26.8501	0.000319069	0.0123384	Trypanosome variant surface glycoprotein (A-type)/Trypanosome variant surface glycoprotein C-terminal domain containing protein, putative
Tb427_000246700	Chr1_3B_Tb427v10	3.4275	2.14526	13.3141	0.00392876	0.0491177	Trypanosome variant surface glycoprotein (A-type), putative
Tb427_000635800:pseudogene	unitig_148_Tb427v10	3.16116	5.197	55.9295	1.35e-05	0.00212775	Retrotransposon hot spot protein, putative
Tb427_000489700:pseudogene	Chr8_3A_Tb427v10	3.1611	3.30208	16.183	0.00207143	0.035111	hypothetical protein, conserved
Tb427_000335100:pseudogene	Chr4_3B_Tb427v10	3.16076	2.06317	8.93465	0.0125209	0.0866036	hypothetical protein, conserved
Tb427_000624000	Chr9_5A_Tb427v10	3.42482	1.56162	7.58831	0.0189857	0.104768	Trypanosome variant surface glycoprotein (A-type), putative
Tb427_000356100:pseudogene	Chr5_3A_Tb427v10	3.4236	2.05227	12.0703	0.00532309	0.0570695	Trypanosomal VSG domain/Trypanosome variant surface glycoprotein C-terminal domain containing protein, putative
Tb427_080005300:pseudogene	Chr8_core_Tb427v10	3.15972	3.68479	23.3975	0.000545826	0.0169967	hypothetical protein, conserved
Tb427_000400300	Chr6_3A_Tb427v10	3.42224	2.62014	10.6965	0.00761012	0.0686136	Trypanosome variant surface glycoprotein C-terminal domain containing protein, putative
Tb427_000560300	Chr9_3A_Tb427v10	3.42038	4.41488	38.7296	6.97e-05	0.00457493	Trypanosome variant surface glycoprotein C-terminal domain containing protein, putative
Tb427_000696300	unitig_197_Tb427v10	3.15893	5.21207	126.945	2.57e-07	0.00143556	Retrotransposon hot spot protein, putative
Tb427_000522500	Chr8_5A_Tb427v10	3.15881	4.69432	23.8508	0.000507081	0.0162094	hypothetical protein, conserved
Tb427_000219600:pseudogene	Chr1_3A_Tb427v10	3.41864	2.6252	18.8395	0.00121838	0.0265063	Trypanosome variant surface glycoprotein (A-type)/Trypanosome variant surface glycoprotein C-terminal domain containing protein, putative
Tb427_000487700	Chr8_3A_Tb427v10	3.15396	1.86467	9.24803	0.0114183	0.0830261	hypothetical protein, conserved
Tb427_000524300:pseudogene	Chr8_5A_Tb427v10	3.14789	3.6657	20.1729	0.000951104	0.0232714	hypothetical protein, conserved
Tb427_000021800:pseudogene	BES4_Tb427v10	3.14758	3.54685	24.4588	0.000460107	0.0150907	hypothetical protein, conserved
Tb427_000503900:pseudogene	Chr8_5A_Tb427v10	3.14537	2.15739	12.1123	0.00526721	0.0568452	hypothetical protein
Tb427_000506000:pseudogene	Chr8_5A_Tb427v10	3.14475	4.00857	16.9557	0.0017653	0.0321334	hypothetical protein, conserved
Tb427_000632200	Tb427VSG-417_unitig_Tb427v10	3.41299	6.74334	84.5889	1.91e-06	0.00158855	Trypanosome variant surface glycoprotein (A-type)/Trypanosome variant surface glycoprotein C-terminal domain containing protein, putative
Tb427_000401200:pseudogene	Chr6_3A_Tb427v10	3.14448	1.76176	9.159	0.0117193	0.0839584	hypothetical protein
Tb427_000389500:pseudogene	Chr6_3A_Tb427v10	3.14072	1.94409	7.62081	0.018788	0.104363	hypothetical protein, conserved
Tb427_000858500	Chr6_3B_Tb427v10	3.13274	2.24227	10.2015	0.00871096	0.0731437	unspecified product
Tb427_000078000:pseudogene	Chr10_3B_Tb427v10	3.409	3.4508	15.946	0.0021777	0.0360249	Trypanosomal VSG domain/Trypanosome variant surface glycoprotein C-terminal domain containing protein, putative
Tb427_000027200:pseudogene	Chr10_3A_Tb427v10	3.13185	1.49063	9.52715	0.0105328	0.0793262	hypothetical protein, conserved
Tb427_000768300:pseudogene	unitig_2452_Tb427v10	3.13185	1.49063	9.52715	0.0105328	0.0793262	Protein of unknown function (DUF1181), putative
Tb427_000621600:pseudogene	Chr9_5A_Tb427v10	3.40762	1.31762	9.69476	0.0100406	0.0775349	Trypanosome variant surface glycoprotein (A-type)/Trypanosome variant surface glycoprotein C-terminal domain containing protein, putative
Tb427_000503700:pseudogene	Chr8_5A_Tb427v10	3.12872	3.25207	26.739	0.000324364	0.0124019	hypothetical protein
Tb427_000027100:pseudogene	Chr10_3A_Tb427v10	3.40686	4.79975	61.5399	8.68e-06	0.00176764	Trypanosome variant surface glycoprotein (A-type), putative
Tb427_000146600	Chr11_3B_Tb427v10	3.12865	2.05142	9.99745	0.00921936	0.0745796	hypothetical protein, conserved
Tb427_000216800	Chr1_3A_Tb427v10	3.40378	2.01624	13.5656	0.00370241	0.0476429	Trypanosome variant surface glycoprotein (A-type), putative
Tb427_000821300	unitig_3076_Tb427v10	3.12727	3.63359	27.9795	0.000270649	0.0110601	Retrotransposon hot spot protein, putative
Tb427_000361000:pseudogene	Chr5_3A_Tb427v10	3.40343	2.87682	8.84228	0.0128698	0.0872787	Trypanosome variant surface glycoprotein (A-type)/Trypanosome variant surface glycoprotein C-terminal domain containing protein, putative
Tb427_000519800	Chr8_5A_Tb427v10	3.40334	4.23374	39.0584	6.72e-05	0.00451734	Trypanosomal VSG domain/Trypanosome variant surface glycoprotein C-terminal domain containing protein, putative
Tb427_000193200:pseudogene	Chr1_3A_Tb427v10	3.12599	4.06237	4.40475	0.0601297	0.204582	hypothetical protein, conserved
Tb427_000436000:pseudogene	Chr6_3B_Tb427v10	3.40201	1.98918	10.3512	0.00835908	0.0719382	Trypanosomal VSG domain/Trypanosome variant surface glycoprotein C-terminal domain containing protein, putative
Tb427_000124600:pseudogene	Chr11_3A_Tb427v10	3.12548	1.88179	6.34518	0.0288352	0.133903	hypothetical protein, conserved
Tb427_000654000:pseudogene	unitig_1852_Tb427v10	3.12414	1.85854	7.91678	0.017097	0.100157	hypothetical protein, conserved
Tb427_000502800:pseudogene	Chr8_5A_Tb427v10	3.40018	6.81285	28.0082	0.000269539	0.0110445	Trypanosomal VSG domain/Trypanosome variant surface glycoprotein C-terminal domain containing protein, putative
Tb427_000631100	Tb427VSG-2075_unitig_Tb427v10	3.3992	1.61794	11.02	0.00698025	0.0656722	Trypanosomal VSG domain/Trypanosome variant surface glycoprotein C-terminal domain containing protein, putative
Tb427_000629300:pseudogene	Chr9_5B_Tb427v10	3.1234	2.48972	13.1195	0.00411525	0.050504	hypothetical protein
Tb427_000385400:pseudogene	Chr6_3A_Tb427v10	3.11855	3.40652	18.2117	0.00137471	0.0283569	hypothetical protein, conserved
Tb427_000007000:pseudogene	BES11_Tb427v10	3.3981	5.37751	57.7838	1.16e-05	0.0020434	Trypanosome variant surface glycoprotein (A-type), putative
Tb427_000448800:pseudogene	Chr6_3B_Tb427v10	3.11814	1.22281	5.85768	0.0343214	0.147468	hypothetical protein
Tb427_000346900	Chr4_5A_Tb427v10	3.39705	6.92843	33.2779	0.000132912	0.00681233	Trypanosome variant surface glycoprotein C-terminal domain containing protein, putative
Tb427_000511500:pseudogene	Chr8_5A_Tb427v10	3.11605	3.87375	24.6781	0.000444446	0.014886	hypothetical protein, conserved
Tb427_000449300:pseudogene	Chr6_3B_Tb427v10	3.11605	2.65714	12.5834	0.00468613	0.0535153	hypothetical protein, conserved
Tb427_000097700	Chr10_3B_Tb427v10	3.39386	1.55553	7.98727	0.0167216	0.0991094	Trypanosomal VSG domain/Trypanosome variant surface glycoprotein C-terminal domain containing protein, putative
Tb427_000379000	Chr6_3A_Tb427v10	3.11553	3.0489	19.6168	0.00105313	0.0244811	hypothetical protein
Tb427_000560100:pseudogene	Chr9_3A_Tb427v10	3.39267	2.34986	7.46769	0.0197415	0.106871	Trypanosomal VSG domain/Trypanosome variant surface glycoprotein C-terminal domain containing protein, putative
Tb427_000442500:pseudogene	Chr6_3B_Tb427v10	3.11434	1.95826	8.35275	0.0149262	0.0940579	hypothetical protein, conserved
Tb427_000255400	Chr1_3B_Tb427v10	3.11372	1.51436	6.86622	0.0240973	0.120164	hypothetical protein, conserved
Tb427_000354800	Chr5_3A_Tb427v10	3.11372	1.51436	6.86622	0.0240973	0.120164	hypothetical protein
Tb427_000730400:pseudogene	unitig_2196_Tb427v10	3.11372	1.51436	6.86622	0.0240973	0.120164	hypothetical protein
Tb427_000226600	Chr1_3A_Tb427v10	3.38506	1.61509	11.4559	0.00622695	0.0617792	Trypanosome variant surface glycoprotein (A-type), putative
Tb427_000851700	Chr1_3A_Tb427v10	3.11372	1.51436	6.86622	0.0240973	0.120164	unspecified product
Tb427_000241500	Chr1_3A_Tb427v10	3.38254	2.40552	11.6953	0.00585443	0.0600129	Trypanosomal VSG domain/Trypanosome variant surface glycoprotein C-terminal domain containing protein, putative
Tb427_000177200:pseudogene	Chr1_3A_Tb427v10	3.11346	1.5144	6.86269	0.0241261	0.120164	hypothetical protein, conserved
Tb427_000281000:pseudogene	Chr2_5A_Tb427v10	3.11346	1.5144	6.86269	0.0241261	0.120164	hypothetical protein, conserved
Tb427_000192100	Chr1_3A_Tb427v10	3.11263	2.88888	3.51207	0.0881481	0.259603	hypothetical protein
Tb427_000679900:pseudogene	unitig_190_Tb427v10	3.11133	2.1954	9.93105	0.00939241	0.075179	hypothetical protein, conserved
Tb427_000388800:pseudogene	Chr6_3A_Tb427v10	3.11113	1.73817	8.15793	0.0158527	0.096713	hypothetical protein, conserved
Tb427_000165000:pseudogene	Chr11_3B_Tb427v10	3.111	1.73819	8.15586	0.015863	0.096713	hypothetical protein, conserved
Tb427_000660800:pseudogene	unitig_1859_Tb427v10	3.10867	2.61127	9.40253	0.0109177	0.0811247	RNA polymerase Rpb2, domain 4, putative
Tb427_000216100:pseudogene	Chr1_3A_Tb427v10	3.10774	1.90555	9.1796	0.0116488	0.0838674	hypothetical protein
Tb427_000284500:pseudogene	Chr2_5A_Tb427v10	3.10774	1.90555	9.1796	0.0116488	0.0838674	hypothetical protein, conserved
Tb427_000555700:pseudogene	Chr9_3A_Tb427v10	3.10611	2.46911	15.6509	0.00231925	0.0373054	hypothetical protein, conserved
Tb427_000629500:pseudogene	Chr9_5B_Tb427v10	3.10411	3.38011	13.7446	0.00355078	0.046286	Reverse transcriptase (RNA-dependent DNA polymerase), putative
Tb427_000364600:pseudogene	Chr5_3A_Tb427v10	3.37131	1.6122	8.48831	0.0143197	0.0929243	Trypanosomal VSG domain/Trypanosome variant surface glycoprotein C-terminal domain containing protein, putative
Tb427_000625200	Chr9_5A_Tb427v10	3.10384	1.21997	8.19165	0.0156875	0.0965387	hypothetical protein
Tb427_000656700	unitig_1853_Tb427v10	3.10366	4.68276	57.8554	1.16e-05	0.0020434	Retrotransposon hot spot protein, putative
Tb427_000429500	Chr6_3B_Tb427v10	3.10131	2.53437	12.7254	0.00452618	0.0527896	hypothetical protein, conserved
Tb427_000199900:pseudogene	Chr1_3A_Tb427v10	3.10101	0.911191	3.35979	0.10068	0.282269	hypothetical protein
Tb427_000326400	Chr4_3A_Tb427v10	3.10101	0.911191	3.35979	0.10068	0.282269	hypothetical protein, conserved
Tb427_000546700:pseudogene	Chr8_5B_Tb427v10	3.10101	0.911191	3.35979	0.10068	0.282269	hypothetical protein, conserved
Tb427_000506700	Chr8_5A_Tb427v10	3.36149	4.55585	54.0518	1.58e-05	0.002362	Trypanosome variant surface glycoprotein (A-type), putative
Tb427_000664600:pseudogene	unitig_1879_Tb427v10	3.10101	0.911191	3.35979	0.10068	0.282269	hypothetical protein, conserved
Tb427_000827500:pseudogene	unitig_3147_Tb427v10	3.10101	0.911191	3.35979	0.10068	0.282269	Retrotransposon hot spot protein, putative
Tb427_000710400:pseudogene	unitig_2113_Tb427v10	3.10072	1.51153	7.0726	0.0224834	0.115433	hypothetical protein, conserved
Tb427_000179700:pseudogene	Chr1_3A_Tb427v10	3.35757	2.91018	6.14608	0.0309375	0.139718	Trypanosomal VSG domain/Trypanosome variant surface glycoprotein C-terminal domain containing protein, putative
Tb427_000505900:pseudogene	Chr8_5A_Tb427v10	3.35678	4.17806	38.9902	6.77e-05	0.00453147	Trypanosome variant surface glycoprotein (A-type)/Trypanosome variant surface glycoprotein C-terminal domain containing protein, putative
Tb427_000021700	BES4_Tb427v10	3.09664	3.56254	14.9176	0.0027211	0.0401727	ESAG protein, putative
Tb427_000591900:pseudogene	Chr9_3A_Tb427v10	3.09606	1.87586	9.82434	0.00967874	0.0761966	hypothetical protein, conserved
Tb427_000388100:pseudogene	Chr6_3A_Tb427v10	3.35342	2.07925	11.1784	0.00669445	0.0642716	Trypanosomal VSG domain/Trypanosome variant surface glycoprotein C-terminal domain containing protein, putative
Tb427_000550800:pseudogene	Chr9_3A_Tb427v10	3.09569	3.25947	17.4043	0.00161227	0.0308186	hypothetical protein
Tb427_000114100:pseudogene	Chr11_3A_Tb427v10	3.09519	1.45027	7.19487	0.0215886	0.113098	hypothetical protein, conserved
Tb427_000403900:pseudogene	Chr6_3A_Tb427v10	3.09519	1.45027	7.19487	0.0215886	0.113098	hypothetical protein
Tb427_000213100	Chr1_3A_Tb427v10	3.09416	2.46608	16.6305	0.00188707	0.0333323	hypothetical protein, conserved
Tb427_000506900:pseudogene	Chr8_5A_Tb427v10	3.09278	5.34189	62.9577	7.8e-06	0.00168467	hypothetical protein, conserved
Tb427_000011500	BES15_Tb427v10	3.09247	4.76421	102.131	7.6e-07	0.00143556	Adenylate and Guanylate cyclase catalytic domain containing protein, putative
Tb427_000522400:pseudogene	Chr8_5A_Tb427v10	3.09214	3.0863	21.4957	0.000752045	0.0207121	hypothetical protein, conserved
Tb427_000513600:pseudogene	Chr8_5A_Tb427v10	3.34892	4.64944	38.6418	7.04e-05	0.00458889	Trypanosomal VSG domain/Trypanosome variant surface glycoprotein C-terminal domain containing protein, putative
Tb427_000230400:pseudogene	Chr1_3A_Tb427v10	3.34674	1.94408	8.64648	0.0136489	0.0900791	Trypanosome variant surface glycoprotein (A-type), putative
Tb427_000523000:pseudogene	Chr8_5A_Tb427v10	3.09183	2.25287	9.59244	0.0103377	0.0786056	Reverse transcriptase (RNA-dependent DNA polymerase), putative
Tb427_000215200:pseudogene	Chr1_3A_Tb427v10	3.34519	2.35442	12.0571	0.00534083	0.0570695	Trypanosome variant surface glycoprotein (A-type), putative
Tb427_000603000:pseudogene	Chr9_3B_Tb427v10	3.09055	1.71947	9.26733	0.0113543	0.082736	hypothetical protein, conserved
Tb427_000803000:pseudogene	unitig_2672_Tb427v10	3.08993	1.21709	6.34151	0.0288723	0.133993	hypothetical protein, conserved
Tb427_000010500:pseudogene	BES14_Tb427v10	3.08768	4.04536	20.5711	0.000885214	0.0228281	hypothetical protein, conserved
Tb427_000324500	Chr4_3A_Tb427v10	3.34276	3.37043	27.1845	0.000303734	0.0119907	Trypanosomal VSG domain/Trypanosome variant surface glycoprotein C-terminal domain containing protein, putative
Tb427_000181700:pseudogene	Chr1_3A_Tb427v10	3.33964	1.99696	9.47133	0.0107032	0.0798777	Trypanosomal VSG domain/Trypanosome variant surface glycoprotein C-terminal domain containing protein, putative
Tb427_000469000:pseudogene	Chr7_5A_Tb427v10	3.08454	2.16085	13.8647	0.00345321	0.0456334	hypothetical protein, conserved
Tb427_000114000	Chr11_3A_Tb427v10	3.33842	1.63111	7.92041	0.0170774	0.100157	Trypanosome variant surface glycoprotein C-terminal domain containing protein, putative
Tb427_000477600:pseudogene	Chr7_5A_Tb427v10	3.08431	2.42351	10.351	0.00835949	0.0719382	hypothetical protein, conserved
Tb427_000569200:pseudogene	Chr9_3A_Tb427v10	3.08369	2.62793	13.4244	0.00382755	0.0484289	hypothetical protein, conserved
Tb427_000395800:pseudogene	Chr6_3A_Tb427v10	3.33745	2.66671	11.395	0.00632608	0.0623535	Trypanosome variant surface glycoprotein C-terminal domain containing protein, putative
Tb427_000803200	unitig_2672_Tb427v10	3.08146	3.81782	34.3663	0.000116113	0.00620365	Retrotransposon hot spot protein, putative
Tb427_000511300:pseudogene	Chr8_5A_Tb427v10	3.3355	5.75048	42.7229	4.55e-05	0.0037133	Trypanosome variant surface glycoprotein (A-type)/Trypanosome variant surface glycoprotein C-terminal domain containing protein, putative
Tb427_000826400:pseudogene	unitig_3104_Tb427v10	3.08132	2.72668	17.1335	0.00170265	0.0313953	hypothetical protein
Tb427_000569700	Chr9_3A_Tb427v10	3.08098	1.77046	4.98379	0.0476966	0.17768	RNase H, putative
Tb427_000568600	Chr9_3A_Tb427v10	3.07988	1.44738	8.07606	0.0162626	0.0979643	hypothetical protein
Tb427_000628200:pseudogene	Chr9_5B_Tb427v10	3.07988	1.44738	8.07606	0.0162626	0.0979643	hypothetical protein, conserved
Tb427_000572800:pseudogene	Chr9_3A_Tb427v10	3.33001	2.27062	11.0939	0.00684522	0.0649716	Trypanosomal VSG domain/Trypanosome variant surface glycoprotein C-terminal domain containing protein, putative
Tb427_000733100:pseudogene	unitig_219_Tb427v10	3.07885	2.12849	9.36041	0.0110515	0.0815732	Protein of unknown function (DUF1181), putative
Tb427_070086000:pseudogene	Chr7_core_Tb427v10	3.07799	3.14591	17.1197	0.00170743	0.031445	Retrotransposon hot spot protein, putative
Tb427_000588000:pseudogene	Chr9_3A_Tb427v10	3.32496	1.5981	7.8431	0.0175003	0.10111	Trypanosome variant surface glycoprotein (A-type), putative
Tb427_000517400	Chr8_5A_Tb427v10	3.32365	2.64955	20.474	0.000900765	0.0229925	Trypanosome variant surface glycoprotein (A-type), putative
Tb427_000490500:pseudogene	Chr8_3A_Tb427v10	3.32279	4.67168	28.9729	0.000235128	0.0101866	Trypanosome variant surface glycoprotein (A-type)/Trypanosome variant surface glycoprotein C-terminal domain containing protein, putative
Tb427_000774700:pseudogene	unitig_2467_Tb427v10	3.07493	2.65953	17.4725	0.00159041	0.0305553	hypothetical protein, conserved
Tb427_000859900	Chr8_5A_Tb427v10	3.07286	4.37764	16.6561	0.00187715	0.033196	unspecified product
Tb427_000682300	unitig_1912_Tb427v10	3.06814	1.81214	10.4628	0.00810782	0.0710154	Retrotransposon hot spot protein, putative
Tb427_000493700:pseudogene	Chr8_3A_Tb427v10	3.31896	2.30304	14.9163	0.0027219	0.0401727	Trypanosome variant surface glycoprotein (A-type), putative
Tb427_000158800	Chr11_3B_Tb427v10	3.06573	1.92022	10.7475	0.00750655	0.0682496	hypothetical protein, conserved
Tb427_000393100:pseudogene	Chr6_3A_Tb427v10	3.31813	2.354	11.2291	0.00660609	0.063661	Trypanosomal VSG domain/Trypanosome variant surface glycoprotein C-terminal domain containing protein, putative
Tb427_000519500	Chr8_5A_Tb427v10	3.06552	2.98902	15.2008	0.00255676	0.0392074	hypothetical protein, conserved
Tb427_000427600:pseudogene	Chr6_3B_Tb427v10	3.06536	1.47322	6.63058	0.0261138	0.12565	hypothetical protein, conserved
Tb427_000030900:pseudogene	Chr10_3A_Tb427v10	3.0651	1.47327	6.6271	0.026145	0.12565	hypothetical protein
Tb427_000435400:pseudogene	Chr6_3B_Tb427v10	3.0651	1.47327	6.6271	0.026145	0.12565	hypothetical protein
Tb427_000567700:pseudogene	Chr9_3A_Tb427v10	3.06408	2.03749	4.14728	0.0669164	0.21823	hypothetical protein, conserved
Tb427_000510500:pseudogene	Chr8_5A_Tb427v10	3.06333	4.65672	33.6694	0.000126558	0.0066123	hypothetical protein
Tb427_000094200	Chr10_3B_Tb427v10	3.31165	1.56586	10.9858	0.00704377	0.0659025	Trypanosome variant surface glycoprotein (A-type), putative
Tb427_000423700	Chr6_3B_Tb427v10	3.05643	2.56862	11.8	0.00570008	0.0589502	hypothetical protein, conserved
Tb427_000550900	Chr9_3A_Tb427v10	3.30938	4.6923	37.83	7.72e-05	0.00480079	Trypanosomal VSG domain/Trypanosome variant surface glycoprotein C-terminal domain containing protein, putative
Tb427_000027800:pseudogene	Chr10_3A_Tb427v10	3.05522	1.85061	9.49651	0.0106259	0.0796922	hypothetical protein
Tb427_000579900:pseudogene	Chr9_3A_Tb427v10	3.0544	2.84648	18.5397	0.00129025	0.0275594	hypothetical protein, conserved
Tb427_000624100:pseudogene	Chr9_5A_Tb427v10	3.05297	2.67958	12.8797	0.00435969	0.0521507	hypothetical protein, conserved
Tb427_000581600	Chr9_3A_Tb427v10	3.30562	2.30004	16.1217	0.00209829	0.0352904	Trypanosome variant surface glycoprotein (A-type), putative
Tb427_000482500:pseudogene	Chr7_5A_Tb427v10	3.05284	5.82657	8.08767	0.0162037	0.0978044	hypothetical protein
Tb427_000079100	Chr10_3B_Tb427v10	3.305	2.39816	15.0709	0.00263062	0.0397353	Trypanosomal VSG domain/Trypanosome variant surface glycoprotein C-terminal domain containing protein, putative
Tb427_000852400	Chr1_3B_Tb427v10	3.05164	1.47036	8.86767	0.0127728	0.0871904	unspecified product
Tb427_000802200:pseudogene	unitig_2671_Tb427v10	3.05096	2.27083	9.04587	0.0121156	0.085402	hypothetical protein, conserved
Tb427_000350000	Chr5_3A_Tb427v10	3.30194	3.37915	19.2762	0.00112202	0.0253342	Trypanosome variant surface glycoprotein (A-type), putative
Tb427_000503300:pseudogene	Chr8_5A_Tb427v10	3.30188	4.67901	76.5756	3.08e-06	0.00158855	Trypanosomal VSG domain/Trypanosome variant surface glycoprotein C-terminal domain containing protein, putative
Tb427_000262800:pseudogene	Chr1_3B_Tb427v10	3.30119	1.93484	12.5125	0.0047685	0.0539668	Trypanosome variant surface glycoprotein (A-type), putative
Tb427_000313200:pseudogene	Chr4_3A_Tb427v10	3.3007	2.82909	15.6297	0.00232984	0.037325	Trypanosomal VSG domain/Trypanosome variant surface glycoprotein C-terminal domain containing protein, putative
Tb427_000589100:pseudogene	Chr9_3A_Tb427v10	3.05049	2.257	10.9793	0.00705587	0.065909	Reverse transcriptase (RNA-dependent DNA polymerase), putative
Tb427_000234900:pseudogene	Chr1_3A_Tb427v10	3.29766	5.15688	42.5341	4.63e-05	0.0037133	Trypanosomal VSG domain/Trypanosome variant surface glycoprotein C-terminal domain containing protein, putative
Tb427_000151900	Chr11_3B_Tb427v10	3.04959	1.1947	4.85729	0.0501228	0.18266	Endonuclease-reverse transcriptase, putative
Tb427_060005700:pseudogene	Chr6_core_Tb427v10	3.04947	3.73465	36.9754	8.51e-05	0.00514684	hypothetical protein, conserved
Tb427_030025800	Chr3_core_Tb427v10	3.04885	2.67885	17.2298	0.00166983	0.0312886	hypothetical protein, conserved
Tb427_000340800	Chr4_3B_Tb427v10	3.2958	2.42886	9.20915	0.0115486	0.0835478	Trypanosomal VSG domain/Trypanosome variant surface glycoprotein C-terminal domain containing protein, putative
Tb427_000690800	unitig_1960_Tb427v10	3.04774	3.77356	22.9346	0.000589081	0.0177419	Retrotransposon hot spot protein, putative
Tb427_000742100:pseudogene	unitig_2222_Tb427v10	3.04708	3.70595	15.3961	0.00245034	0.0381754	RNA polymerase Rpb2, domain 4/RNA polymerase Rpb2, domain 6, putative
Tb427_000024500	BES7_Tb427v10	3.04677	4.6333	30.8155	0.000182825	0.00853186	hypothetical protein, conserved
Tb427_000626600	Chr9_5A_Tb427v10	3.04652	2.30882	9.84139	0.0096323	0.0760229	hypothetical protein, conserved
Tb427_000654100	unitig_1852_Tb427v10	3.04651	4.11642	41.0888	5.39e-05	0.00401676	Retrotransposon hot spot protein, putative
Tb427_000307200:pseudogene	Chr4_3A_Tb427v10	3.0462	2.86813	12.2009	0.00515163	0.0564849	hypothetical protein
Tb427_000440300	Chr6_3B_Tb427v10	3.04616	2.72054	10.3668	0.0083235	0.0718055	hypothetical protein, conserved
Tb427_000293900:pseudogene	Chr3_5A_Tb427v10	3.04194	1.87305	7.94068	0.0169685	0.100106	Reverse transcriptase (RNA-dependent DNA polymerase), putative
Tb427_000403000:pseudogene	Chr6_3A_Tb427v10	3.28751	2.82743	13.8143	0.00349373	0.0458379	Trypanosome variant surface glycoprotein (A-type), putative
Tb427_000348500	Chr4_5B_Tb427v10	3.03993	5.3726	47.0137	2.97e-05	0.00305686	Retrotransposon hot spot protein, putative
Tb427_000495700:pseudogene	Chr8_3A_Tb427v10	3.03966	2.65383	17.5987	0.00155088	0.0302373	hypothetical protein, conserved
Tb427_000574700:pseudogene	Chr9_3A_Tb427v10	3.03871	1.83573	6.21942	0.0301423	0.137897	hypothetical protein, conserved
Tb427_000408900:pseudogene	Chr6_3A_Tb427v10	3.03805	1.4675	7.05941	0.0225826	0.11555	hypothetical protein, conserved
Tb427_000081000:pseudogene	Chr10_3B_Tb427v10	3.03784	1.45176	6.19273	0.0304289	0.138621	hypothetical protein
Tb427_000509300:pseudogene	Chr8_5A_Tb427v10	3.28304	5.18215	40.976	5.46e-05	0.0040256	Trypanosome variant surface glycoprotein (A-type), putative
Tb427_090010300	Chr9_core_Tb427v10	3.03751	4.42785	26.4757	0.000337338	0.0125398	hypothetical protein, conserved
Tb427_000858700	Chr6_3B_Tb427v10	3.03656	1.437	8.16422	0.0158218	0.096713	unspecified product
Tb427_000503000:pseudogene	Chr8_5A_Tb427v10	3.28037	4.05606	36.347	9.16e-05	0.00537491	Trypanosome variant surface glycoprotein (A-type), putative
Tb427_000219100:pseudogene	Chr1_3A_Tb427v10	3.03534	1.66066	7.14922	0.0219176	0.113881	hypothetical protein
Tb427_000235100:pseudogene	Chr1_3A_Tb427v10	3.27988	1.55721	10.167	0.00879449	0.0731437	Trypanosome variant surface glycoprotein (A-type), putative
Tb427_000340700:pseudogene	Chr4_3B_Tb427v10	3.03429	1.40418	4.76143	0.0520618	0.186977	hypothetical protein, conserved
Tb427_000522700	Chr8_5A_Tb427v10	3.27968	2.28767	11.3108	0.00646631	0.0631593	Trypanosome variant surface glycoprotein (A-type), putative
Tb427_000393600	Chr6_3A_Tb427v10	3.03231	2.8562	12.0794	0.00531089	0.0570695	hypothetical protein, conserved
Tb427_000805800	unitig_272_Tb427v10	3.03207	1.47992	6.80726	0.0245837	0.121358	Reverse transcriptase (RNA-dependent DNA polymerase), putative
Tb427_000152300	Chr11_3B_Tb427v10	3.27674	5.46838	36.3331	9.17e-05	0.00537491	Trypanosome variant surface glycoprotein (A-type), putative
Tb427_000513000:pseudogene	Chr8_5A_Tb427v10	3.27563	5.03773	48.4779	2.59e-05	0.00278382	Trypanosomal VSG domain/Trypanosome variant surface glycoprotein C-terminal domain containing protein, putative
Tb427_000356400:pseudogene	Chr5_3A_Tb427v10	3.27559	1.97772	8.44179	0.0145245	0.0936248	Trypanosome variant surface glycoprotein (A-type), putative
Tb427_000680000	unitig_190_Tb427v10	3.02827	2.71027	11.9427	0.00549725	0.0577962	hypothetical protein
Tb427_000679400	unitig_190_Tb427v10	3.02821	3.9216	28.3758	0.000255766	0.0108022	Retrotransposon hot spot protein, putative
Tb427_000519300	Chr8_5A_Tb427v10	3.02778	1.88354	11.4593	0.00622139	0.0617792	hypothetical protein, conserved
Tb427_000426000:pseudogene	Chr6_3B_Tb427v10	3.27205	2.0177	14.6765	0.00287097	0.0414209	Trypanosome variant surface glycoprotein (A-type), putative
Tb427_000381000:pseudogene	Chr6_3A_Tb427v10	3.02765	1.85641	11.2466	0.0065758	0.0636556	hypothetical protein, conserved
Tb427_000397100	Chr6_3A_Tb427v10	3.02698	1.82791	8.00151	0.0166469	0.0990436	hypothetical protein, conserved
Tb427_000043600:pseudogene	Chr10_3A_Tb427v10	3.02673	1.82795	10.1455	0.00884704	0.0732169	hypothetical protein, conserved
Tb427_000579400:pseudogene	Chr9_3A_Tb427v10	3.02643	2.94852	15.8562	0.00221966	0.0363001	hypothetical protein, conserved
Tb427_000075700	Chr10_3B_Tb427v10	3.26957	2.33055	12.1326	0.0052405	0.0567229	Trypanosome variant surface glycoprotein (A-type), putative
Tb427_000335200:pseudogene	Chr4_3B_Tb427v10	3.02498	2.16425	12.9323	0.00430464	0.0518598	hypothetical protein, conserved
Tb427_020033600:pseudogene	Chr2_core_Tb427v10	3.02484	2.21933	12.7189	0.00453336	0.0528077	hypothetical protein
Tb427_000662800:pseudogene	unitig_1870_Tb427v10	3.02306	3.30146	20.9894	0.000821766	0.0220178	Retrotransposon hot spot protein, putative
Tb427_000240900	Chr1_3A_Tb427v10	3.02214	1.43403	8.07702	0.0162577	0.0979643	Reverse transcriptase (RNA-dependent DNA polymerase)/RNase H, putative
Tb427_000726300	unitig_2174_Tb427v10	3.02095	4.37157	47.9791	2.71e-05	0.00281599	Retrotransposon hot spot protein, putative
Tb427_000488900	Chr8_3A_Tb427v10	3.02019	1.18897	6.62031	0.0262062	0.125761	Reverse transcriptase (RNA-dependent DNA polymerase), putative
Tb427_000670500	unitig_1891_Tb427v10	3.0181	3.43699	24.4958	0.000457424	0.0150353	Retrotransposon hot spot protein, putative
Tb427_070071400:pseudogene	Chr7_core_Tb427v10	3.01792	2.9696	6.18347	0.0305291	0.138856	hypothetical protein, conserved
Tb427_000210000:pseudogene	Chr1_3A_Tb427v10	3.25975	3.01057	11.6546	0.0059159	0.0603874	Trypanosome variant surface glycoprotein (A-type)/Trypanosome variant surface glycoprotein C-terminal domain containing protein, putative
Tb427_000147300:pseudogene	Chr11_3B_Tb427v10	3.25925	4.05424	41.4852	5.17e-05	0.00395741	Trypanosomal VSG domain/Trypanosome variant surface glycoprotein C-terminal domain containing protein, putative
Tb427_000676200	unitig_1903_Tb427v10	3.01592	4.01933	30.7007	0.000185651	0.00861055	Retrotransposon hot spot protein, putative
Tb427_000797100:pseudogene	unitig_259_Tb427v10	3.01374	1.8807	9.08532	0.0119756	0.0849569	hypothetical protein, conserved
Tb427_000739700:pseudogene	unitig_2219_Tb427v10	3.01335	1.85349	12.8532	0.00438781	0.0524042	hypothetical protein, conserved
Tb427_000505300:pseudogene	Chr8_5A_Tb427v10	3.01265	4.50914	31.1127	0.000175746	0.00827812	hypothetical protein, conserved
Tb427_000154400:pseudogene	Chr11_3B_Tb427v10	3.01263	1.19911	6.1074	0.0313672	0.140442	hypothetical protein, conserved
Tb427_000228900:pseudogene	Chr1_3A_Tb427v10	3.01204	1.46028	7.96327	0.0168482	0.0996656	hypothetical protein, conserved
Tb427_000023900:pseudogene	BES7_Tb427v10	3.01063	2.05096	12.1586	0.00520647	0.056716	hypothetical protein, conserved
Tb427_000388200:pseudogene	Chr6_3A_Tb427v10	3.01032	2.2232	8.10783	0.0161021	0.0975022	hypothetical protein, conserved
Tb427_000676300:pseudogene	unitig_1903_Tb427v10	3.00961	2.81147	10.4541	0.00812713	0.0710154	RNA polymerase Rpb2, domain 4, putative
Tb427_000512300:pseudogene	Chr8_5A_Tb427v10	3.00622	4.87434	41.4135	5.21e-05	0.00395888	hypothetical protein, conserved
Tb427_000309500	Chr4_3A_Tb427v10	3.25138	2.83876	10.7383	0.00752512	0.0682952	Trypanosome variant surface glycoprotein (A-type), putative
Tb427_000423600	Chr6_3B_Tb427v10	3.24979	2.24549	7.54751	0.0192374	0.105367	Trypanosomal VSG domain/Trypanosome variant surface glycoprotein C-terminal domain containing protein, putative
Tb427_000550300:pseudogene	Chr9_3A_Tb427v10	3.24722	2.45238	12.03	0.00537731	0.0572512	Trypanosome variant surface glycoprotein C-terminal domain containing protein, putative
Tb427_000262400:pseudogene	Chr1_3B_Tb427v10	3.00594	1.1977	7.33195	0.0206357	0.110404	hypothetical protein, conserved
Tb427_000069700:pseudogene	Chr10_3A_Tb427v10	3.00418	2.58576	15.8387	0.00222794	0.0363001	hypothetical protein
Tb427_000421300	Chr6_3B_Tb427v10	3.24576	3.16017	19.3539	0.00110585	0.0252193	Trypanosomal VSG domain/Trypanosome variant surface glycoprotein C-terminal domain containing protein, putative
Tb427_000422000:pseudogene	Chr6_3B_Tb427v10	3.00096	1.7077	7.27921	0.0209962	0.111507	hypothetical protein, conserved
Tb427_000518400:pseudogene	Chr8_5A_Tb427v10	3.00054	3.31421	22.2785	0.000657562	0.0192681	hypothetical protein, conserved
Tb427_000518300:pseudogene	Chr8_5A_Tb427v10	2.99932	2.61391	10.0185	0.00916526	0.0744246	hypothetical protein, conserved
Tb427_000711400:pseudogene	unitig_2119_Tb427v10	2.99811	5.56991	59.7645	9.94e-06	0.00192716	Retrotransposon hot spot protein, putative
Tb427_000288500:pseudogene	Chr3_3A_Tb427v10	2.99759	3.50871	26.7092	0.000325803	0.0124019	hypothetical protein, conserved
Tb427_000423500:pseudogene	Chr6_3B_Tb427v10	3.24002	2.27865	16.3267	0.00201	0.0345355	Trypanosomal VSG domain/Trypanosome variant surface glycoprotein C-terminal domain containing protein, putative
Tb427_000499400:pseudogene	Chr8_3A_Tb427v10	2.99754	1.99683	10.0128	0.00917977	0.0745025	hypothetical protein, conserved
Tb427_000478700:pseudogene	Chr7_5A_Tb427v10	3.23969	2.82434	20.4679	0.000901755	0.0229925	Trypanosome variant surface glycoprotein (A-type)/Trypanosome variant surface glycoprotein C-terminal domain containing protein, putative
Tb427_000675800:pseudogene	unitig_1902_Tb427v10	2.99715	1.82203	12.5728	0.00469833	0.0536141	hypothetical protein, conserved
Tb427_000862600	Chr9_5A_Tb427v10	2.99673	2.26559	10.1721	0.00878208	0.0731437	unspecified product
Tb427_100148800	Chr10_core_Tb427v10	2.99591	3.08602	18.0003	0.00143264	0.0288691	hypothetical protein, conserved
Tb427_000170800:pseudogene	Chr11_3B_Tb427v10	2.99384	1.42661	7.94245	0.0169591	0.100106	hypothetical protein
Tb427_000448100	Chr6_3B_Tb427v10	3.23869	1.99548	14.4744	0.00300422	0.0421855	Trypanosomal VSG domain/Trypanosome variant surface glycoprotein C-terminal domain containing protein, putative
Tb427_000616000:pseudogene	Chr9_5A_Tb427v10	2.99384	1.42661	7.94245	0.0169591	0.100106	ESAG protein, putative
Tb427_000008000:pseudogene	BES12_Tb427v10	3.23727	8.49465	56.1277	1.33e-05	0.00212775	Trypanosome variant surface glycoprotein (A-type)/Trypanosome variant surface glycoprotein C-terminal domain containing protein, putative
Tb427_000219000:pseudogene	Chr1_3A_Tb427v10	3.23707	1.77172	7.22997	0.0213397	0.112541	Trypanosomal VSG domain/Trypanosome variant surface glycoprotein C-terminal domain containing protein, putative
Tb427_000383600	Chr6_3A_Tb427v10	3.23395	2.99599	10.2821	0.00851934	0.0726113	Trypanosomal VSG domain/Trypanosome variant surface glycoprotein C-terminal domain containing protein, putative
Tb427_000480100	Chr7_5A_Tb427v10	3.23342	1.9039	9.54306	0.0104849	0.0793262	Trypanosome variant surface glycoprotein (A-type), putative
Tb427_000303800	Chr3_5A_Tb427v10	3.23327	1.91503	13.312	0.00393072	0.0491177	Trypanosome variant surface glycoprotein (A-type), putative
Tb427_000782200	unitig_2491_Tb427v10	2.9937	4.07719	35.617	9.98e-05	0.00561075	Retrotransposon hot spot protein, putative
Tb427_000431400:pseudogene	Chr6_3B_Tb427v10	2.99358	1.42666	7.93742	0.016986	0.100106	hypothetical protein, conserved
Tb427_000555200	Chr9_3A_Tb427v10	2.99358	1.42666	7.93742	0.016986	0.100106	hypothetical protein, conserved
Tb427_000861400	Chr9_3A_Tb427v10	2.98958	1.62025	7.98837	0.0167158	0.0991094	unspecified product
Tb427_000826300:pseudogene	unitig_3104_Tb427v10	2.98639	3.0786	20.1335	0.00095794	0.0232714	hypothetical protein, conserved
Tb427_000036700:pseudogene	Chr10_3A_Tb427v10	2.98423	5.05267	11.1781	0.00669496	0.0642716	hypothetical protein, conserved
Tb427_000361300	Chr5_3A_Tb427v10	3.2308	2.01812	10.0553	0.0090716	0.0739487	Trypanosomal VSG domain/Trypanosome variant surface glycoprotein C-terminal domain containing protein, putative
Tb427_040034900:pseudogene	Chr4_core_Tb427v10	2.98089	3.17887	20.5735	0.000884839	0.0228281	hypothetical protein, conserved
Tb427_000491200:pseudogene	Chr8_3A_Tb427v10	2.98084	2.10304	11.3642	0.00637693	0.0626506	hypothetical protein, conserved
Tb427_000336500:pseudogene	Chr4_3B_Tb427v10	2.98053	2.40398	13.3816	0.00386643	0.048717	hypothetical protein, conserved
Tb427_000182800	Chr1_3A_Tb427v10	2.98034	2.15271	6.64838	0.0259545	0.125258	hypothetical protein
Tb427_000220100	Chr1_3A_Tb427v10	3.22872	3.12936	15.8953	0.00220126	0.0362736	Trypanosome variant surface glycoprotein C-terminal domain containing protein, putative
Tb427_000855800	Chr5_3A_Tb427v10	2.97942	1.42371	8.28675	0.0152326	0.0951726	unspecified product
Tb427_030025200:pseudogene	Chr3_core_Tb427v10	2.97939	3.62557	12.0018	0.0054157	0.0572625	hypothetical protein, conserved
Tb427_000662700:pseudogene	unitig_1870_Tb427v10	2.97913	3.81282	20.6524	0.00087245	0.0227047	Retrotransposon hot spot protein, putative
Tb427_000520500:pseudogene	Chr8_5A_Tb427v10	2.97668	2.45816	12.6405	0.00462101	0.0533371	hypothetical protein, conserved
Tb427_000366500:pseudogene	Chr5_3A_Tb427v10	2.97635	2.96824	19.2734	0.00112261	0.0253342	hypothetical protein, conserved
Tb427_000177500:pseudogene	Chr1_3A_Tb427v10	2.97255	1.45031	6.32238	0.029067	0.134443	hypothetical protein
Tb427_000380900:pseudogene	Chr6_3A_Tb427v10	2.97255	1.45031	6.32238	0.029067	0.134443	hypothetical protein, conserved
Tb427_000426700:pseudogene	Chr6_3B_Tb427v10	2.97255	1.45031	6.32238	0.029067	0.134443	hypothetical protein, conserved
Tb427_000395000:pseudogene	Chr6_3A_Tb427v10	2.97008	2.20163	8.11675	0.0160573	0.0973484	hypothetical protein
Tb427_000689900	unitig_1947_Tb427v10	3.22494	3.48271	10.7797	0.00744195	0.0679156	Trypanosome variant surface glycoprotein (A-type)/Trypanosome variant surface glycoprotein C-terminal domain containing protein, putative
Tb427_000521400:pseudogene	Chr8_5A_Tb427v10	2.96865	4.05055	40.4055	5.8e-05	0.00419561	hypothetical protein, conserved
Tb427_000707000	unitig_2085_Tb427v10	2.9679	3.97057	35.9488	9.6e-05	0.00547531	Retrotransposon hot spot protein, putative
Tb427_000483100:pseudogene	Chr7_5A_Tb427v10	2.96698	4.18024	25.596	0.000385395	0.0135832	hypothetical protein, conserved
Tb427_000670300:pseudogene	unitig_1891_Tb427v10	2.96506	3.37417	14.3871	0.00306403	0.0426595	Retrotransposon hot spot protein, putative
Tb427_000088400:pseudogene	Chr10_3B_Tb427v10	2.96344	1.78609	7.53049	0.0193436	0.105511	hypothetical protein, conserved
Tb427_000350500:pseudogene	Chr5_3A_Tb427v10	2.96335	2.46967	15.3975	0.00244959	0.0381754	hypothetical protein, conserved
Tb427_000347100:pseudogene	Chr4_5A_Tb427v10	2.96302	1.87789	7.6172	0.0188098	0.104445	hypothetical protein, conserved
Tb427_000654200:pseudogene	unitig_1853_Tb427v10	2.96271	1.47661	5.25499	0.042959	0.167623	hypothetical protein, conserved
Tb427_000815000	unitig_3015_Tb427v10	2.96169	3.29132	14.8123	0.00278538	0.0405648	Retrotransposon hot spot protein, putative
Tb427_000609200:pseudogene	Chr9_3B_Tb427v10	2.96056	1.40374	6.91967	0.0236663	0.118716	hypothetical protein, conserved
Tb427_000427300:pseudogene	Chr6_3B_Tb427v10	3.2115	1.93808	12.4627	0.00482744	0.0543451	Trypanosome variant surface glycoprotein (A-type), putative
Tb427_080064600:pseudogene	Chr8_core_Tb427v10	2.96044	3.07137	11.2446	0.00657923	0.0636556	hypothetical protein, conserved
Tb427_000621100	Chr9_5A_Tb427v10	3.20982	1.90436	7.25849	0.0211399	0.111878	Trypanosome variant surface glycoprotein (A-type), putative
Tb427_000249800:pseudogene	Chr1_3B_Tb427v10	2.9597	1.44743	6.52915	0.0270439	0.12809	hypothetical protein
Tb427_000429800	Chr6_3B_Tb427v10	2.9597	1.44743	6.52915	0.0270439	0.12809	hypothetical protein, conserved
Tb427_000656000:pseudogene	unitig_1853_Tb427v10	2.95926	2.74992	15.9642	0.0021693	0.0359647	hypothetical protein, conserved
Tb427_000588500:pseudogene	Chr9_3A_Tb427v10	2.95886	1.83719	6.37067	0.0285787	0.133162	hypothetical protein, conserved
Tb427_000020900	BES4_Tb427v10	2.95797	5.25519	64.2763	7.08e-06	0.0015972	Adenylate and Guanylate cyclase catalytic domain containing protein, putative
Tb427_000310600	Chr4_3A_Tb427v10	3.20371	2.4244	11.8751	0.00559215	0.0583529	Trypanosome variant surface glycoprotein (A-type), putative
Tb427_000717600:pseudogene	unitig_2138_Tb427v10	2.95519	2.18545	7.8775	0.0173106	0.100647	hypothetical protein, conserved
Tb427_000696400:pseudogene	unitig_197_Tb427v10	2.9535	3.48674	27.1583	0.000304904	0.0119949	hypothetical protein, conserved
Tb427_000382900:pseudogene	Chr6_3A_Tb427v10	3.20285	2.82416	17.3268	0.00163755	0.0309511	Trypanosome variant surface glycoprotein C-terminal domain containing protein, putative
Tb427_000150300:pseudogene	Chr11_3B_Tb427v10	3.20282	1.53711	7.28471	0.0209583	0.111502	Trypanosome variant surface glycoprotein (A-type), putative
Tb427_000644400	unitig_1835_Tb427v10	2.95251	3.50347	25.3972	0.000397352	0.0138114	hypothetical protein, conserved
Tb427_000808400	unitig_284_Tb427v10	2.95196	5.56238	48.8476	2.5e-05	0.00276791	Retrotransposon hot spot protein, putative
Tb427_000450300	Chr6_3B_Tb427v10	3.20256	1.53716	7.28098	0.020984	0.111507	Trypanosomal VSG domain/Trypanosome variant surface glycoprotein C-terminal domain containing protein, putative
Tb427_000019600:pseudogene	BES3_Tb427v10	2.94626	3.05336	13.125	0.00410987	0.0505015	Adenylate and Guanylate cyclase catalytic domain containing protein, putative
Tb427_000435800	Chr6_3B_Tb427v10	3.20188	3.08072	13.5124	0.00374902	0.0479519	Trypanosomal VSG domain/Trypanosome variant surface glycoprotein C-terminal domain containing protein, putative
Tb427_000497000:pseudogene	Chr8_3A_Tb427v10	2.94548	2.59394	13.8821	0.00343933	0.0455366	hypothetical protein
Tb427_000808200:pseudogene	unitig_284_Tb427v10	2.94362	4.87362	79.7319	2.54e-06	0.00158855	RNA polymerase Rpb2, domain 4, putative
Tb427_000383000:pseudogene	Chr6_3A_Tb427v10	3.19867	4.52138	39.7962	6.2e-05	0.00431898	Trypanosomal VSG domain/Trypanosome variant surface glycoprotein C-terminal domain containing protein, putative
Tb427_000697300	unitig_1986_Tb427v10	2.94262	1.21071	5.04394	0.0465932	0.175859	hypothetical protein
Tb427_000475400	Chr7_5A_Tb427v10	2.94069	1.80538	10.5711	0.00787253	0.0699369	hypothetical protein, conserved
Tb427_000355200	Chr5_3A_Tb427v10	2.93953	3.1325	18.1585	0.00138902	0.0284254	hypothetical protein, conserved
Tb427_000397700:pseudogene	Chr6_3A_Tb427v10	2.93738	2.96933	13.7443	0.00355104	0.046286	hypothetical protein, conserved
Tb427_000820300:pseudogene	unitig_3048_Tb427v10	2.93513	1.60713	10.5974	0.00781666	0.0696863	Protein of unknown function (DUF1181), putative
Tb427_000823100:pseudogene	unitig_3082_Tb427v10	3.19654	1.95576	7.13951	0.0219884	0.114092	Trypanosome variant surface glycoprotein (A-type), putative
Tb427_000752700:pseudogene	unitig_2312_Tb427v10	2.93371	2.54446	7.80422	0.0177176	0.101428	hypothetical protein, conserved
Tb427_000381700:pseudogene	Chr6_3A_Tb427v10	3.19618	2.28244	12.1192	0.00525817	0.0568289	Trypanosome variant surface glycoprotein (A-type), putative
Tb427_000494900	Chr8_3A_Tb427v10	3.19618	2.28244	12.1192	0.00525817	0.0568289	Trypanosome variant surface glycoprotein C-terminal domain containing protein, putative
Tb427_000597200:pseudogene	Chr9_3A_Tb427v10	3.19378	2.15051	8.81487	0.0129756	0.0874294	Trypanosomal VSG domain/Trypanosome variant surface glycoprotein C-terminal domain containing protein, putative
Tb427_000191100	Chr1_3A_Tb427v10	2.93282	1.43886	3.54179	0.0869837	0.25798	RNase H, putative
Tb427_000859800	Chr8_5A_Tb427v10	2.93243	3.93883	23.6995	0.000519639	0.0165062	unspecified product
Tb427_000718400	unitig_2139_Tb427v10	3.19194	1.90363	10.2395	0.00861988	0.0730974	Trypanosome variant surface glycoprotein (A-type), putative
Tb427_000104600	Chr10_3B_Tb427v10	3.19131	0.926403	5.22317	0.0486861	0.179283	Trypanosomal VSG domain/Trypanosome variant surface glycoprotein C-terminal domain containing protein, putative
Tb427_000584600:pseudogene	Chr9_3A_Tb427v10	2.93073	2.19997	7.30446	0.0208227	0.111094	hypothetical protein, conserved
Tb427_000309000:pseudogene	Chr4_3A_Tb427v10	2.9267	2.13705	11.7699	0.00574395	0.0592418	hypothetical protein, conserved
Tb427_000305300:pseudogene	Chr4_3A_Tb427v10	2.92598	3.54739	20.0716	0.000968777	0.0233619	Reverse transcriptase (RNA-dependent DNA polymerase), putative
Tb427_000443400:pseudogene	Chr6_3B_Tb427v10	2.92534	3.56418	22.5734	0.000625679	0.0185495	hypothetical protein, conserved
Tb427_000556300	Chr9_3A_Tb427v10	2.92505	1.16791	7.13331	0.0220337	0.114192	hypothetical protein, conserved
Tb427_000646800	unitig_1840_Tb427v10	2.9242	3.85879	22.6014	0.000622747	0.0185495	Retrotransposon hot spot protein, putative
Tb427_000305600	Chr4_3A_Tb427v10	3.18901	1.5343	9.65319	0.01016	0.0778216	Trypanosome variant surface glycoprotein (A-type), putative
Tb427_000008600:pseudogene	BES13_Tb427v10	3.188	4.67889	64.5572	6.93e-06	0.00158855	Trypanosome variant surface glycoprotein (A-type), putative
Tb427_000190600	Chr1_3A_Tb427v10	3.18797	1.81616	4.3325	0.0619456	0.20798	Trypanosomal VSG domain/Trypanosome variant surface glycoprotein C-terminal domain containing protein, putative
Tb427_000337000:pseudogene	Chr4_3B_Tb427v10	2.92358	2.12258	8.98762	0.0123258	0.0861215	hypothetical protein
Tb427_000675600	unitig_1902_Tb427v10	2.92287	4.20186	31.9451	0.000157577	0.0078117	Retrotransposon hot spot protein, putative
Tb427_000793600	unitig_2569_Tb427v10	2.9213	2.57378	13.4177	0.00383361	0.048465	Protein of unknown function (DUF1181), putative
Tb427_000553000:pseudogene	Chr9_3A_Tb427v10	2.92117	2.0972	10.8378	0.00732711	0.067347	hypothetical protein
Tb427_000231500:pseudogene	Chr1_3A_Tb427v10	2.91983	1.77207	11.0137	0.00699178	0.0656722	hypothetical protein, conserved
Tb427_000518600:pseudogene	Chr8_5A_Tb427v10	2.91941	2.42839	10.2512	0.00859208	0.0729844	hypothetical protein
Tb427_000685600:pseudogene	unitig_1926_Tb427v10	2.91192	1.79953	11.404	0.00631132	0.0622487	hypothetical protein, conserved
Tb427_000818600:pseudogene	unitig_3033_Tb427v10	2.91158	1.74007	8.91172	0.0126064	0.0867553	Retrotransposon hot spot protein, putative
Tb427_000486800:pseudogene	Chr8_3A_Tb427v10	3.17937	2.93449	16.4402	0.00196301	0.0341943	Trypanosomal VSG domain/Trypanosome variant surface glycoprotein C-terminal domain containing protein, putative
Tb427_000098800:pseudogene	Chr10_3B_Tb427v10	3.17909	2.5154	15.8043	0.00224433	0.0364885	Trypanosome variant surface glycoprotein (A-type), putative
Tb427_000652700:pseudogene	unitig_1852_Tb427v10	2.91147	2.30155	8.29907	0.0151749	0.0949958	hypothetical protein, conserved
Tb427_000702300:pseudogene	unitig_2071_Tb427v10	2.91099	5.26759	68.2929	5.32e-06	0.00158855	hypothetical protein, conserved
Tb427_000400100:pseudogene	Chr6_3A_Tb427v10	2.90904	1.40608	5.88164	0.0340237	0.146848	hypothetical protein, conserved
Tb427_000490100:pseudogene	Chr8_3A_Tb427v10	2.90899	3.09108	14.9796	0.00268406	0.0400623	hypothetical protein, conserved
Tb427_000203600:pseudogene	Chr1_3A_Tb427v10	2.90878	1.40613	5.87848	0.0340628	0.146848	hypothetical protein
Tb427_000357200:pseudogene	Chr5_3A_Tb427v10	3.17583	1.53139	7.73341	0.018122	0.102816	Trypanosomal VSG domain/Trypanosome variant surface glycoprotein C-terminal domain containing protein, putative
Tb427_000236100:pseudogene	Chr1_3A_Tb427v10	2.90878	1.40613	5.87848	0.0340628	0.146848	hypothetical protein, conserved
Tb427_000168700	Chr11_3B_Tb427v10	3.17558	1.53144	7.72923	0.0181462	0.102876	Trypanosome variant surface glycoprotein (A-type), putative
Tb427_000382100:pseudogene	Chr6_3A_Tb427v10	2.90878	1.40613	5.87848	0.0340628	0.146848	hypothetical protein, conserved
Tb427_000631700:pseudogene	Tb427VSG-3513_unitig_restricted_Tb427v10	3.17498	3.08841	20.7612	0.000855692	0.0224903	Trypanosome variant surface glycoprotein (A-type), putative
Tb427_000509400	Chr8_5A_Tb427v10	3.17451	6.13288	36.094	9.43e-05	0.0054149	Trypanosome variant surface glycoprotein (A-type), putative
Tb427_000645600:pseudogene	unitig_1837_Tb427v10	2.90822	2.97371	15.3823	0.00245766	0.0381754	Retrotransposon hot spot protein, putative
Tb427_000012500	BES17_Tb427v10	2.9078	4.08487	14.0814	0.00328498	0.0443868	BT1 family, putative
Tb427_000621000:pseudogene	Chr9_5A_Tb427v10	3.17435	1.92471	13.8303	0.00348079	0.0458044	Trypanosome variant surface glycoprotein (A-type), putative
Tb427_040035100:pseudogene	Chr4_core_Tb427v10	2.90775	3.55263	21.7129	0.000724299	0.0202429	hypothetical protein, conserved
Tb427_000313600	Chr4_3A_Tb427v10	2.90756	2.951	14.0981	0.00327244	0.0442966	hypothetical protein, conserved
Tb427_000429600	Chr6_3B_Tb427v10	2.90479	1.97462	5.60076	0.037719	0.155653	hypothetical protein, conserved
Tb427_000603800:pseudogene	Chr9_3B_Tb427v10	3.17128	2.91955	16.567	0.00191203	0.0334993	Trypanosome variant surface glycoprotein (A-type), putative
Tb427_000248000	Chr1_3B_Tb427v10	2.90457	3.08724	20.09	0.000965543	0.0233211	hypothetical protein, conserved
Tb427_000600800:pseudogene	Chr9_3B_Tb427v10	2.90457	3.08724	20.09	0.000965543	0.0233211	hypothetical protein, conserved
Tb427_000569000:pseudogene	Chr9_3A_Tb427v10	3.16739	1.46828	7.31082	0.0207792	0.111014	Trypanosome variant surface glycoprotein (A-type)/Trypanosome variant surface glycoprotein C-terminal domain containing protein, putative
Tb427_000246800	Chr1_3B_Tb427v10	3.16685	2.80853	16.765	0.00183555	0.0327668	Trypanosome variant surface glycoprotein (A-type), putative
Tb427_000218200:pseudogene	Chr1_3A_Tb427v10	2.90398	1.8233	8.13001	0.0159911	0.0971417	hypothetical protein
Tb427_110037200:pseudogene	Chr11_core_Tb427v10	2.90244	2.57699	14.5262	0.00296936	0.0421256	hypothetical protein
Tb427_000551900:pseudogene	Chr9_3A_Tb427v10	2.8989	3.33534	19.0978	0.00116025	0.0256186	hypothetical protein, conserved
Tb427_000184600	Chr1_3A_Tb427v10	2.89746	1.79666	6.44025	0.0278923	0.130973	hypothetical protein, conserved
Tb427_000574900:pseudogene	Chr9_3A_Tb427v10	3.16138	2.03903	7.042	0.0227143	0.115949	Trypanosomal VSG domain/Trypanosome variant surface glycoprotein C-terminal domain containing protein, putative
Tb427_000312900	Chr4_3A_Tb427v10	2.89746	1.79666	6.44025	0.0278923	0.130973	hypothetical protein
Tb427_000234000	Chr1_3A_Tb427v10	2.89733	2.14655	7.63013	0.0187318	0.10417	hypothetical protein, conserved
Tb427_000313800	Chr4_3A_Tb427v10	3.16096	3.10755	21.5892	0.000739943	0.0205283	Trypanosomal VSG domain/Trypanosome variant surface glycoprotein C-terminal domain containing protein, putative
Tb427_000264500:pseudogene	Chr1_3B_Tb427v10	2.89515	1.40322	7.92705	0.0170417	0.100157	hypothetical protein, conserved
Tb427_000645000	unitig_1835_Tb427v10	2.89493	4.10218	39.5285	6.38e-05	0.00438073	Retrotransposon hot spot protein, putative
Tb427_000340500:pseudogene	Chr4_3B_Tb427v10	2.8949	1.40327	7.92175	0.0170702	0.100157	hypothetical protein, conserved
Tb427_000517900:pseudogene	Chr8_5A_Tb427v10	3.15885	4.07037	23.3608	0.000549119	0.0170486	Trypanosomal VSG domain/Trypanosome variant surface glycoprotein C-terminal domain containing protein, putative
Tb427_000583900	Chr9_3A_Tb427v10	2.89434	1.77909	10.1965	0.00872296	0.0731437	Protein of unknown function (DUF1181), putative
Tb427_000345600:pseudogene	Chr4_5A_Tb427v10	3.15745	4.06937	19.4044	0.00109548	0.0250585	Trypanosomal VSG domain/Trypanosome variant surface glycoprotein C-terminal domain containing protein, putative
Tb427_090009900	Chr9_core_Tb427v10	3.15699	4.19139	29.1311	0.000229998	0.0100218	Trypanosomal VSG domain/Trypanosome variant surface glycoprotein C-terminal domain containing protein, putative
Tb427_000205100:pseudogene	Chr1_3A_Tb427v10	3.15686	1.997	7.43392	0.0199595	0.107666	Trypanosome variant surface glycoprotein (A-type), putative
Tb427_000335300:pseudogene	Chr4_3B_Tb427v10	3.15583	2.18287	13.3871	0.00386141	0.048717	Trypanosome variant surface glycoprotein (A-type), putative
Tb427_000390800:pseudogene	Chr6_3A_Tb427v10	3.15558	3.09319	16.0985	0.00210861	0.0353761	Trypanosome variant surface glycoprotein (A-type), putative
Tb427_000739200:pseudogene	unitig_2218_Tb427v10	2.89353	1.37418	6.11717	0.031258	0.140274	hypothetical protein, conserved
Tb427_000608600:pseudogene	Chr9_3B_Tb427v10	2.89345	2.1018	12.2186	0.00512896	0.0563789	Reverse transcriptase (RNA-dependent DNA polymerase), putative
Tb427_000857200	Chr6_3A_Tb427v10	2.89337	2.31705	8.76453	0.0131727	0.0882066	unspecified product
Tb427_000507200	Chr8_5A_Tb427v10	3.15208	4.09873	18.2634	0.00136097	0.0282341	Trypanosome variant surface glycoprotein (A-type), putative
Tb427_000440100:pseudogene	Chr6_3B_Tb427v10	3.15147	2.56846	10.7512	0.00749907	0.0682496	Trypanosomal VSG domain/Trypanosome variant surface glycoprotein C-terminal domain containing protein, putative
Tb427_000767500:pseudogene	unitig_2452_Tb427v10	2.89036	1.7661	7.87694	0.0173136	0.100647	hypothetical protein, conserved
Tb427_070084200	Chr7_core_Tb427v10	2.88893	1.94322	8.74969	0.0132314	0.0883652	hypothetical protein
Tb427_000438300:pseudogene	Chr6_3B_Tb427v10	3.14932	2.32735	8.83029	0.012916	0.0872787	Trypanosome variant surface glycoprotein (A-type)/Trypanosome variant surface glycoprotein C-terminal domain containing protein, putative
Tb427_000350300	Chr5_3A_Tb427v10	3.1493	3.32243	14.5355	0.00296318	0.0421256	Trypanosome variant surface glycoprotein (A-type), putative
Tb427_000504300:pseudogene	Chr8_5A_Tb427v10	2.88558	2.88759	12.0126	0.00540099	0.0572512	hypothetical protein, conserved
Tb427_000549800:pseudogene	Chr9_3A_Tb427v10	2.8812	3.34216	20.2635	0.000935606	0.0231528	hypothetical protein, conserved
Tb427_000496200:pseudogene	Chr8_3A_Tb427v10	2.88115	1.40041	6.27554	0.0295504	0.136096	hypothetical protein
Tb427_000671800:pseudogene	unitig_1897_Tb427v10	2.87914	3.13697	19.8805	0.00100319	0.0238905	RNA polymerase Rpb2, domain 4, putative
Tb427_000197200	Chr1_3A_Tb427v10	2.87843	1.37125	4.57609	0.0560769	0.195861	hypothetical protein
Tb427_000280700	Chr2_5A_Tb427v10	3.14578	1.49358	9.13034	0.0118182	0.0843281	Trypanosomal VSG domain/Trypanosome variant surface glycoprotein C-terminal domain containing protein, putative
Tb427_000618300	Chr9_5A_Tb427v10	3.14578	1.49358	9.13034	0.0118182	0.0843281	Trypanosomal VSG domain/Trypanosome variant surface glycoprotein C-terminal domain containing protein, putative
Tb427_000738800:pseudogene	unitig_2218_Tb427v10	2.87832	2.39138	10.0043	0.00920173	0.0745607	hypothetical protein, conserved
Tb427_000042200	Chr10_3A_Tb427v10	2.87648	2.27307	11.8865	0.00557608	0.0582482	hypothetical protein, conserved
Tb427_000349700	Chr5_3A_Tb427v10	2.87589	2.44793	13.2023	0.00403463	0.0499211	hypothetical protein, conserved
Tb427_000554600	Chr9_3A_Tb427v10	3.1425	2.31749	9.72858	0.0099446	0.0774562	Trypanosome variant surface glycoprotein (A-type), putative
Tb427_000307000	Chr4_3A_Tb427v10	3.14103	2.48357	15.183	0.00256675	0.0392074	Trypanosome variant surface glycoprotein (A-type), putative
Tb427_070086100	Chr7_core_Tb427v10	2.87494	4.35742	33.7894	0.000124682	0.00654582	Retrotransposon hot spot protein, putative
Tb427_000850800	Chr1_3A_Tb427v10	2.87395	3.0899	12.1798	0.00517887	0.0566194	unspecified product
Tb427_000833000:pseudogene	unitig_395_Tb427v10	2.86951	1.78597	5.99162	0.032697	0.144465	hypothetical protein, conserved
Tb427_000439600:pseudogene	Chr6_3B_Tb427v10	3.13714	2.87413	11.9968	0.00542262	0.0572956	Trypanosome variant surface glycoprotein (A-type), putative
Tb427_000345700:pseudogene	Chr4_5A_Tb427v10	2.86634	3.62981	29.5483	0.000217087	0.00962259	hypothetical protein, conserved
Tb427_000494200:pseudogene	Chr8_3A_Tb427v10	3.13274	2.24227	10.2015	0.00871096	0.0731437	Trypanosomal VSG domain/Trypanosome variant surface glycoprotein C-terminal domain containing protein, putative
Tb427_070085700	Chr7_core_Tb427v10	2.8656	4.77653	56.7467	1.26e-05	0.00210956	Retrotransposon hot spot protein, putative
Tb427_000024400	BES7_Tb427v10	3.13221	5.70937	38.9454	6.81e-05	0.00453401	Trypanosome variant surface glycoprotein (A-type), putative
Tb427_000450000:pseudogene	Chr6_3B_Tb427v10	2.86366	1.8123	9.8079	0.00972377	0.0763361	hypothetical protein, conserved
Tb427_000415200:pseudogene	Chr6_3A_Tb427v10	3.13185	1.49063	9.52715	0.0105328	0.0793262	Trypanosomal VSG domain/Trypanosome variant surface glycoprotein C-terminal domain containing protein, putative
Tb427_000515800:pseudogene	Chr8_5A_Tb427v10	2.86336	2.329	13.0622	0.00417217	0.0508881	hypothetical protein, conserved
Tb427_000053500:pseudogene	Chr10_3A_Tb427v10	3.13185	4.05423	16.2769	0.00203104	0.0346607	Trypanosomal VSG domain/Trypanosome variant surface glycoprotein C-terminal domain containing protein, putative
Tb427_000509700:pseudogene	Chr8_5A_Tb427v10	2.86275	4.52926	33.2846	0.000132801	0.00681233	hypothetical protein
Tb427_000018400	BES2_Tb427v10	3.13128	6.31684	35.1714	0.000105294	0.00585311	Trypanosomal VSG domain/Trypanosome variant surface glycoprotein C-terminal domain containing protein, putative
Tb427_000384100	Chr6_3A_Tb427v10	3.13038	2.26158	12.0157	0.00539675	0.0572512	Trypanosome variant surface glycoprotein (A-type), putative
Tb427_000147400:pseudogene	Chr11_3B_Tb427v10	2.86242	2.21649	12.6087	0.00465724	0.0534022	hypothetical protein, conserved
Tb427_000840100:pseudogene	unitig_52_Tb427v10	2.86181	4.66756	70.949	4.44e-06	0.00158855	Retrotransposon hot spot protein, putative
Tb427_000573800:pseudogene	Chr9_3A_Tb427v10	2.86055	1.75519	6.6539	0.0259054	0.125179	hypothetical protein, conserved
Tb427_000043700	Chr10_3A_Tb427v10	3.12737	2.05033	6.40688	0.028219	0.132077	Trypanosome variant surface glycoprotein (A-type), putative
Tb427_040054300	Chr4_core_Tb427v10	2.85767	4.10998	30.2162	0.000198161	0.00903225	hypothetical protein, conserved
Tb427_000442800	Chr6_3B_Tb427v10	2.85739	3.29592	17.3266	0.00163762	0.0309511	hypothetical protein
Tb427_090086800:pseudogene	Chr9_core_Tb427v10	2.85671	5.12286	87.7682	1.6e-06	0.00158855	hypothetical protein, conserved
Tb427_000860000	Chr8_5A_Tb427v10	2.8551	4.22986	15.6424	0.00232348	0.037325	unspecified product
Tb427_000774500	unitig_2467_Tb427v10	2.85284	4.20031	31.1474	0.000174939	0.00827235	Retrotransposon hot spot protein, putative
Tb427_000570000:pseudogene	Chr9_3A_Tb427v10	3.12364	3.51443	20.5896	0.000882289	0.0228281	Trypanosome variant surface glycoprotein (A-type), putative
Tb427_000793800:pseudogene	unitig_2569_Tb427v10	2.85251	4.82052	81.0249	2.35e-06	0.00158855	Adenylate and Guanylate cyclase catalytic domain containing protein, putative
Tb427_000405100:pseudogene	Chr6_3A_Tb427v10	3.12225	1.90843	8.13382	0.0159722	0.0970656	Trypanosome variant surface glycoprotein (A-type), putative
Tb427_000823400	unitig_3082_Tb427v10	3.1192	5.16329	26.7945	0.000321705	0.0124019	Trypanosomal VSG domain/Trypanosome variant surface glycoprotein C-terminal domain containing protein, putative
Tb427_000519400:pseudogene	Chr8_5A_Tb427v10	3.11917	3.90054	17.2539	0.00166175	0.0312508	Trypanosome variant surface glycoprotein (A-type), putative
Tb427_000551000:pseudogene	Chr9_3A_Tb427v10	2.85208	3.13637	9.3566	0.0110637	0.0815732	hypothetical protein, conserved
Tb427_000523800:pseudogene	Chr8_5A_Tb427v10	2.84951	2.7239	8.11154	0.0160834	0.0974286	hypothetical protein
Tb427_000689100:pseudogene	unitig_1930_Tb427v10	2.84943	4.50294	61.8494	8.47e-06	0.00176675	Retrotransposon hot spot protein, putative
Tb427_000727600:pseudogene	unitig_2175_Tb427v10	2.84834	3.36526	19.1554	0.00114775	0.0255714	Retrotransposon hot spot protein, putative
Tb427_070066200	Chr7_core_Tb427v10	2.84808	3.40793	15.0723	0.0026298	0.0397353	hypothetical protein, conserved
Tb427_000698100:pseudogene	unitig_1988_Tb427v10	2.84781	1.44972	4.19614	0.065559	0.215583	hypothetical protein, conserved
Tb427_000696600:pseudogene	unitig_197_Tb427v10	2.84736	3.77693	35.5546	0.000100566	0.00563169	Retrotransposon hot spot protein, putative
Tb427_000012100:pseudogene	BES15_Tb427v10	2.84575	3.50017	15.6286	0.00233035	0.037325	ESAG protein, putative
Tb427_000506200:pseudogene	Chr8_5A_Tb427v10	2.84563	2.80366	13.6432	0.00363574	0.0470631	hypothetical protein
Tb427_000204200:pseudogene	Chr1_3A_Tb427v10	2.84353	2.06236	9.94148	0.00936497	0.0751639	hypothetical protein, conserved
Tb427_000557400:pseudogene	Chr9_3A_Tb427v10	2.84173	1.72402	7.5753	0.0190655	0.104955	hypothetical protein, conserved
Tb427_000150200:pseudogene	Chr11_3B_Tb427v10	2.84165	1.47554	4.43767	0.0593238	0.203129	hypothetical protein, conserved
Tb427_000816500	unitig_301_Tb427v10	2.84119	2.01795	8.11788	0.0160517	0.0973484	Protein of unknown function (DUF1181), putative
Tb427_000661400	unitig_1860_Tb427v10	2.8411	2.7214	14.7533	0.00282219	0.0409122	hypothetical protein, conserved
Tb427_000447600:pseudogene	Chr6_3B_Tb427v10	2.84017	2.03749	7.99458	0.0166832	0.099086	hypothetical protein, conserved
Tb427_000086400:pseudogene	Chr10_3B_Tb427v10	2.8399	1.13847	6.28999	0.0294002	0.135569	hypothetical protein
Tb427_000288700:pseudogene	Chr3_5A_Tb427v10	2.83702	1.97694	9.3564	0.0110643	0.0815732	hypothetical protein, conserved
Tb427_000422900:pseudogene	Chr6_3B_Tb427v10	2.83475	2.58229	10.6341	0.00773941	0.0692836	hypothetical protein, conserved
Tb427_000469400:pseudogene	Chr7_5A_Tb427v10	2.83208	1.35908	4.68196	0.0537391	0.190935	hypothetical protein, conserved
Tb427_000595300:pseudogene	Chr9_3A_Tb427v10	3.11032	6.75731	9.04421	0.0121215	0.085404	Trypanosome variant surface glycoprotein (A-type), putative
Tb427_000087000:pseudogene	Chr10_3B_Tb427v10	3.10885	2.88186	11.9398	0.00550118	0.0577962	Trypanosomal VSG domain/Trypanosome variant surface glycoprotein C-terminal domain containing protein, putative
Tb427_000313900:pseudogene	Chr4_3A_Tb427v10	2.82943	2.05941	11.654	0.00591676	0.0603874	hypothetical protein, conserved
Tb427_000430600	Chr6_3B_Tb427v10	3.10825	1.90546	9.18875	0.0116177	0.0838674	Trypanosome variant surface glycoprotein (A-type), putative
Tb427_000646700:pseudogene	unitig_1840_Tb427v10	2.82779	1.77725	7.85857	0.0174146	0.100843	hypothetical protein, conserved
Tb427_000671200	unitig_1897_Tb427v10	2.82494	4.74431	39.4928	6.41e-05	0.00438073	Retrotransposon hot spot protein, putative
Tb427_000150600	Chr11_3B_Tb427v10	2.82472	1.56485	7.99342	0.0166892	0.099086	RNase H, putative
Tb427_000786600	unitig_2507_Tb427v10	2.82353	4.83445	36.3605	9.14e-05	0.00537491	Retrotransposon hot spot protein, putative
Tb427_000839900	unitig_52_Tb427v10	2.82311	4.95569	41.0277	5.43e-05	0.00402312	Retrotransposon hot spot protein, putative
Tb427_000086900:pseudogene	Chr10_3B_Tb427v10	3.10401	2.74652	15.1888	0.00256352	0.0392074	Trypanosomal VSG domain/Trypanosome variant surface glycoprotein C-terminal domain containing protein, putative
Tb427_000141600:pseudogene	Chr11_3A_Tb427v10	2.82241	1.32722	3.35321	0.0947098	0.271411	hypothetical protein
Tb427_000009800	BES14_Tb427v10	2.82034	3.40551	10.3018	0.00847314	0.072306	hypothetical protein, conserved
Tb427_000246500:pseudogene	Chr1_3B_Tb427v10	2.81842	1.89661	10.7109	0.00758079	0.0685203	hypothetical protein, conserved
Tb427_000794500	unitig_2569_Tb427v10	2.81833	4.75733	48.8067	2.51e-05	0.00276791	Retrotransposon hot spot protein, putative
Tb427_000111600	Chr11_3A_Tb427v10	3.10101	0.911191	3.35979	0.10068	0.282269	Trypanosome variant surface glycoprotein (A-type), putative
Tb427_000461500	Chr7_5A_Tb427v10	2.81752	1.35612	6.58069	0.0265664	0.126834	hypothetical protein, conserved
Tb427_000646100:pseudogene	unitig_1837_Tb427v10	2.81752	1.35612	6.58069	0.0265664	0.126834	Leucine Rich repeat, putative
Tb427_000332100	Chr4_3A_Tb427v10	3.10101	0.911191	3.35979	0.10068	0.282269	Trypanosome variant surface glycoprotein (A-type), putative
Tb427_000691300:pseudogene	unitig_1962_Tb427v10	2.81669	3.68583	16.9481	0.00176803	0.0321334	Retrotransposon hot spot protein, putative
Tb427_000505200:pseudogene	Chr8_5A_Tb427v10	2.81241	3.02394	8.15256	0.0158792	0.0967731	hypothetical protein, conserved
Tb427_000398600:pseudogene	Chr6_3A_Tb427v10	2.81237	1.38296	5.69801	0.036387	0.152783	hypothetical protein, conserved
Tb427_000399300	Chr6_3A_Tb427v10	2.81237	1.38296	5.69801	0.036387	0.152783	hypothetical protein, conserved
Tb427_000751200:pseudogene	unitig_228_Tb427v10	2.81237	1.38296	5.69801	0.036387	0.152783	hypothetical protein
Tb427_000487100:pseudogene	Chr8_3A_Tb427v10	2.81168	2.83097	7.32293	0.0206968	0.110617	hypothetical protein, conserved
Tb427_000259000	Chr1_3B_Tb427v10	2.81113	1.80333	6.06636	0.031831	0.141721	hypothetical protein
Tb427_000658200	unitig_1858_Tb427v10	2.80804	2.06861	8.36186	0.0148845	0.0939616	hypothetical protein
Tb427_000392700:pseudogene	Chr6_3A_Tb427v10	3.0956	2.18581	9.43258	0.0108233	0.0806152	Trypanosomal VSG domain/Trypanosome variant surface glycoprotein C-terminal domain containing protein, putative
Tb427_000699900:pseudogene	unitig_2014_Tb427v10	2.80715	1.86395	6.61913	0.0262169	0.125761	hypothetical protein, conserved
Tb427_020033200:pseudogene	Chr2_core_Tb427v10	2.80706	5.51144	111.888	4.83e-07	0.00143556	hypothetical protein, conserved
Tb427_000348100:pseudogene	Chr4_5B_Tb427v10	2.80535	2.66138	12.8821	0.00435716	0.0521507	Retrotransposon hot spot protein, putative
Tb427_000225000:pseudogene	Chr1_3A_Tb427v10	2.80454	2.08595	5.80676	0.0349643	0.149149	hypothetical protein, conserved
Tb427_000635500	unitig_148_Tb427v10	2.80349	3.80484	32.6357	0.000144177	0.00724236	Retrotransposon hot spot protein, putative
Tb427_000661900:pseudogene	unitig_1863_Tb427v10	2.80325	3.12053	19.8776	0.00100373	0.0238905	RNA polymerase Rpb2, domain 4, putative
Tb427_000655700:pseudogene	unitig_1853_Tb427v10	2.80322	1.71396	7.69623	0.0183387	0.103734	Protein of unknown function (DUF1181), putative
Tb427_000024200	BES7_Tb427v10	3.09197	5.44052	107.006	6.03e-07	0.00143556	Trypanosome variant surface glycoprotein (A-type), putative
Tb427_000812500:pseudogene	unitig_2969_Tb427v10	2.80261	1.35327	6.85827	0.0241622	0.120254	hypothetical protein, conserved
Tb427_000007900	BES12_Tb427v10	2.80206	3.02919	14.562	0.00294559	0.0419768	ESAG protein, putative
Tb427_000223800:pseudogene	Chr1_3A_Tb427v10	3.09038	2.27162	12.4363	0.00485896	0.0544337	Trypanosomal VSG domain/Trypanosome variant surface glycoprotein C-terminal domain containing protein, putative
Tb427_000745300:pseudogene	unitig_2230_Tb427v10	2.80201	2.5405	12.3215	0.00499915	0.0554926	hypothetical protein, conserved
Tb427_000748500	unitig_2246_Tb427v10	2.80132	2.08777	9.66817	0.0101168	0.077687	Retrotransposon hot spot protein, putative
Tb427_000313300	Chr4_3A_Tb427v10	3.08989	2.86259	18.5607	0.00128506	0.0275594	Trypanosome variant surface glycoprotein (A-type)/Trypanosome variant surface glycoprotein C-terminal domain containing protein, putative
Tb427_000430700:pseudogene	Chr6_3B_Tb427v10	3.08858	2.28983	8.77341	0.0131376	0.0881282	Trypanosomal VSG domain/Trypanosome variant surface glycoprotein C-terminal domain containing protein, putative
Tb427_000663000:pseudogene	unitig_1870_Tb427v10	2.80106	2.29003	8.44558	0.0145076	0.0936035	Retrotransposon hot spot protein, putative
Tb427_000520900:pseudogene	Chr8_5A_Tb427v10	2.79835	3.36259	14.4893	0.00299417	0.0421855	hypothetical protein, conserved
Tb427_000240200:pseudogene	Chr1_3A_Tb427v10	2.79834	5.51477	10.2308	0.00864059	0.073109	hypothetical protein
Tb427_000490700:pseudogene	Chr8_3A_Tb427v10	2.79708	2.02852	10.1676	0.008793	0.0731437	Reverse transcriptase (RNA-dependent DNA polymerase), putative
Tb427_000805900	unitig_2736_Tb427VSG-31_Tb427v10	3.08273	6.25688	11.9383	0.00550338	0.0577962	Trypanosome variant surface glycoprotein (A-type), putative
Tb427_000336400	Chr4_3B_Tb427v10	3.08217	2.36033	12.0971	0.00528734	0.0569951	Trypanosome variant surface glycoprotein (A-type), putative
Tb427_000722200:pseudogene	unitig_2166_Tb427v10	2.79684	2.02857	7.50295	0.0195169	0.106111	Protein of unknown function (DUF1181), putative
Tb427_000828200	unitig_3147_Tb427v10	2.79616	3.74105	32.1367	0.000153718	0.00764545	Retrotransposon hot spot protein, putative
Tb427_000488000	Chr8_3A_Tb427v10	2.79569	2.52442	8.71378	0.0133749	0.0890045	hypothetical protein, conserved
Tb427_000587900:pseudogene	Chr9_3A_Tb427v10	3.08004	2.20388	9.82355	0.00968088	0.0761966	Trypanosome variant surface glycoprotein (A-type), putative
Tb427_000779700:pseudogene	unitig_2481_Tb427v10	2.78854	4.96273	57.9196	1.15e-05	0.0020434	Retrotransposon hot spot protein, putative
Tb427_000095500:pseudogene	Chr10_3B_Tb427v10	2.78834	1.35033	5.0954	0.0456737	0.174028	Reverse transcriptase (RNA-dependent DNA polymerase), putative
Tb427_000624600:pseudogene	Chr9_5A_Tb427v10	3.0798	1.89967	12.6984	0.00455617	0.0529768	Trypanosomal VSG domain/Trypanosome variant surface glycoprotein C-terminal domain containing protein, putative
Tb427_000694000:pseudogene	unitig_1970_Tb427v10	2.78825	1.711	7.06179	0.0225647	0.11555	Retrotransposon hot spot protein, putative
Tb427_000566700	Chr9_3A_Tb427v10	2.78809	1.35038	5.09268	0.0457217	0.174047	hypothetical protein
Tb427_000849200	Chr11_3B_Tb427v10	2.78529	2.51627	6.90821	0.0237579	0.119105	unspecified product
Tb427_000769500	unitig_2455_Tb427v10	2.78448	2.12528	11.7867	0.00571932	0.0590684	Protein of unknown function (DUF1181), putative
Tb427_000482300:pseudogene	Chr7_5A_Tb427v10	3.07311	4.23369	33.4083	0.000130754	0.00674745	Trypanosome variant surface glycoprotein (A-type)/Trypanosome variant surface glycoprotein C-terminal domain containing protein, putative
Tb427_000579800:pseudogene	Chr9_3A_Tb427v10	2.78405	3.11352	14.6919	0.00286107	0.0413175	hypothetical protein
Tb427_000313100	Chr4_3A_Tb427v10	3.06927	1.70025	11.8449	0.00563524	0.0585668	Trypanosome variant surface glycoprotein (A-type), putative
Tb427_000619200:pseudogene	Chr9_5A_Tb427v10	2.78333	1.7906	5.70779	0.0362563	0.152701	hypothetical protein, conserved
Tb427_000550400:pseudogene	Chr9_3A_Tb427v10	3.06801	3.57443	26.4181	0.000340259	0.0126096	Trypanosome variant surface glycoprotein C-terminal domain containing protein, putative
Tb427_000355100:pseudogene	Chr5_3A_Tb427v10	3.06673	2.20092	10.3814	0.00829007	0.0716672	Trypanosome variant surface glycoprotein (A-type), putative
Tb427_000523700:pseudogene	Chr8_5A_Tb427v10	2.78298	2.51366	8.51315	0.0142118	0.0926215	hypothetical protein
Tb427_000489500:pseudogene	Chr8_3A_Tb427v10	2.78222	2.06986	10.8062	0.00738921	0.0676651	hypothetical protein
Tb427_000775200	unitig_2467_Tb427v10	2.78176	2.58722	13.4657	0.0037904	0.0482009	Protein of unknown function (DUF1181), putative
Tb427_000522300	Chr8_5A_Tb427v10	2.78117	5.03901	17.5677	0.00156047	0.0303268	hypothetical protein
Tb427_000151400:pseudogene	Chr11_3B_Tb427v10	3.0651	1.47327	6.6271	0.026145	0.12565	Trypanosome variant surface glycoprotein (A-type)/Trypanosome variant surface glycoprotein C-terminal domain containing protein, putative
Tb427_000736500:pseudogene	unitig_2217_Tb427v10	2.78062	4.58946	52.7063	1.77e-05	0.00239116	Retrotransposon hot spot protein, putative
Tb427_000574600:pseudogene	Chr9_3A_Tb427v10	3.0651	1.47327	6.6271	0.026145	0.12565	Trypanosome variant surface glycoprotein C-terminal domain containing protein, putative
Tb427_000710500:pseudogene	unitig_2113_Tb427v10	3.0651	1.47327	6.6271	0.026145	0.12565	Trypanosomal VSG domain/Trypanosome variant surface glycoprotein C-terminal domain containing protein, putative
Tb427_000479800:pseudogene	Chr7_5A_Tb427v10	2.77805	2.35683	7.08188	0.022414	0.115326	hypothetical protein, conserved
Tb427_000803500:pseudogene	unitig_2672_Tb427v10	2.7769	3.52596	28.1864	0.000262755	0.0109747	Retrotransposon hot spot protein, putative
Tb427_000706200:pseudogene	unitig_2081_Tb427v10	2.77208	1.73264	5.57242	0.0381183	0.156787	hypothetical protein, conserved
Tb427_000707800	unitig_2087_Tb427v10	2.77113	5.28799	43.9636	4.01e-05	0.00346097	Retrotransposon hot spot protein, putative
Tb427_000551200:pseudogene	Chr9_3A_Tb427v10	2.77038	1.99219	10.2445	0.00860796	0.0730373	hypothetical protein, conserved
Tb427_000292600:pseudogene	Chr3_5A_Tb427v10	3.05849	1.47179	8.2513	0.0154004	0.0956147	Trypanosomal VSG domain/Trypanosome variant surface glycoprotein C-terminal domain containing protein, putative
Tb427_000479600:pseudogene	Chr7_5A_Tb427v10	3.05669	2.72339	14.0577	0.00330292	0.0445779	Trypanosome variant surface glycoprotein (A-type), putative
Tb427_000522900:pseudogene	Chr8_5A_Tb427v10	2.76762	2.67466	8.85119	0.0128357	0.0872787	hypothetical protein
Tb427_000578100	Chr9_3A_Tb427v10	2.76572	5.21801	39.4584	6.43e-05	0.00438073	hypothetical protein, conserved
Tb427_000556700:pseudogene	Chr9_3A_Tb427v10	3.05482	2.17683	9.95338	0.00933378	0.0750674	Trypanosome variant surface glycoprotein (A-type), putative
Tb427_110125900:pseudogene	Chr11_core_Tb427v10	2.76526	2.76535	13.3315	0.00391259	0.0490849	hypothetical protein
Tb427_000387800	Chr6_3A_Tb427v10	2.76382	2.08557	5.58283	0.0379709	0.156436	hypothetical protein, conserved
Tb427_000012700:pseudogene	BES17_Tb427v10	2.76348	1.51895	4.4367	0.0593475	0.203129	hypothetical protein, conserved
Tb427_000440800:pseudogene	Chr6_3B_Tb427v10	2.76332	3.21846	15.7445	0.0022732	0.0367996	hypothetical protein, conserved
Tb427_000141000:pseudogene	Chr11_3A_Tb427v10	3.05213	2.69256	12.7852	0.0044608	0.0524336	Trypanosomal VSG domain/Trypanosome variant surface glycoprotein C-terminal domain containing protein, putative
Tb427_000176400	Chr1_3A_Tb427v10	2.76175	1.83334	6.89123	0.0238945	0.11967	hypothetical protein
Tb427_000318300:pseudogene	Chr4_3A_Tb427v10	3.05139	1.4704	8.86191	0.0127947	0.0872208	Trypanosome variant surface glycoprotein (A-type)/Trypanosome variant surface glycoprotein C-terminal domain containing protein, putative
Tb427_000836900:pseudogene	unitig_50_Tb427v10	2.75635	1.6998	6.04819	0.0320389	0.142368	hypothetical protein, conserved
Tb427_000498500:pseudogene	Chr8_3A_Tb427v10	2.75449	3.50158	17.6569	0.00153305	0.0300881	Retrotransposon hot spot protein, putative
Tb427_000096000	Chr10_3B_Tb427v10	3.05016	1.44151	5.6625	0.0368666	0.153645	Trypanosome variant surface glycoprotein (A-type), putative
Tb427_000075400:pseudogene	Chr10_3B_Tb427v10	2.75153	3.24911	13.9327	0.00339929	0.0452767	hypothetical protein, conserved
Tb427_000793700:pseudogene	unitig_2569_Tb427v10	2.75009	2.6834	14.5824	0.00293211	0.0418635	hypothetical protein, conserved
Tb427_000790900	unitig_2565_Tb427v10	2.74876	1.96174	10.1303	0.00888431	0.0732846	hypothetical protein, conserved
Tb427_000176900:pseudogene	Chr1_3A_Tb427v10	2.74761	2.01254	11.4456	0.00624353	0.0618692	hypothetical protein, conserved
Tb427_000089200	Chr10_3B_Tb427v10	2.74751	2.27205	11.5968	0.00600442	0.0607676	hypothetical protein, conserved
Tb427_000523600:pseudogene	Chr8_5A_Tb427v10	3.04869	4.06069	26.7343	0.000324589	0.0124019	Trypanosomal VSG domain/Trypanosome variant surface glycoprotein C-terminal domain containing protein, putative
Tb427_000231700	Chr1_3A_Tb427v10	3.04775	2.97253	10.335	0.00839635	0.0721323	Trypanosome variant surface glycoprotein (A-type)/Trypanosome variant surface glycoprotein C-terminal domain containing protein, putative
Tb427_000399500:pseudogene	Chr6_3A_Tb427v10	2.74749	2.51174	6.83781	0.0243302	0.12072	hypothetical protein, conserved
Tb427_000549400	Chr9_3A_Tb427v10	2.74658	3.33449	16.9467	0.00176855	0.0321334	hypothetical protein, conserved
Tb427_000383500:pseudogene	Chr6_3A_Tb427v10	2.74468	2.48538	7.19516	0.0215865	0.113098	hypothetical protein, conserved
Tb427_000857100	Chr6_3A_Tb427v10	2.74458	2.45309	12.6964	0.00455839	0.0529768	unspecified product
Tb427_090010400:pseudogene	Chr9_core_Tb427v10	2.7428	3.21653	17.9958	0.00143391	0.0288691	hypothetical protein, conserved
Tb427_000228500	Chr1_3A_Tb427v10	2.74152	1.69686	8.90778	0.0126212	0.0867553	hypothetical protein, conserved
Tb427_000429300:pseudogene	Chr6_3B_Tb427v10	2.74128	1.6969	6.86243	0.0241282	0.120164	hypothetical protein, conserved
Tb427_000344900:pseudogene	Chr4_5A_Tb427v10	3.04523	4.15316	21.7971	0.000713873	0.0200627	Trypanosome variant surface glycoprotein (A-type)/Trypanosome variant surface glycoprotein C-terminal domain containing protein, putative
Tb427_000378600	Chr6_3A_Tb427v10	2.74111	5.13003	43.2475	4.31e-05	0.00364273	Retrotransposon hot spot protein, putative
Tb427_000469600:pseudogene	Chr7_5A_Tb427v10	3.04209	1.19329	6.17702	0.0305991	0.138972	Trypanosome variant surface glycoprotein (A-type), putative
Tb427_000694700:pseudogene	unitig_1973_Tb427v10	2.74096	1.98623	10.9043	0.00719809	0.0667701	hypothetical protein, conserved
Tb427_000086000	Chr10_3B_Tb427v10	3.04167	1.88643	8.10022	0.0161403	0.0976168	Trypanosomal VSG domain/Trypanosome variant surface glycoprotein C-terminal domain containing protein, putative
Tb427_000580300	Chr9_3A_Tb427v10	2.74066	2.63531	14.9865	0.00267997	0.0400522	hypothetical protein, conserved
Tb427_000025500:pseudogene	BES7_Tb427v10	2.7379	4.50031	43.1096	4.37e-05	0.00364909	hypothetical protein, conserved
Tb427_000768400	unitig_2453_Tb427v10	2.73606	4.43202	20.656	0.000871887	0.0227047	Retrotransposon hot spot protein, putative
Tb427_000352900:pseudogene	Chr5_3A_Tb427v10	3.039	2.74676	11.154	0.00673758	0.0644769	Trypanosome variant surface glycoprotein C-terminal domain containing protein, putative
Tb427_000082500:pseudogene	Chr10_3B_Tb427v10	2.73398	2.16377	9.55687	0.0104435	0.0790889	hypothetical protein
Tb427_000750300:pseudogene	unitig_2279_Tb427v10	2.73369	1.95872	9.63936	0.0102002	0.0779441	hypothetical protein, conserved
Tb427_000363700	Chr5_3A_Tb427v10	3.03805	1.4675	7.05941	0.0225826	0.11555	Trypanosome variant surface glycoprotein C-terminal domain containing protein, putative
Tb427_000168800	Chr11_3B_Tb427v10	2.73242	1.32237	4.18099	0.0659762	0.216578	hypothetical protein, conserved
Tb427_000436900:pseudogene	Chr6_3B_Tb427v10	2.73135	2.45295	10.901	0.00720445	0.066788	hypothetical protein
Tb427_000097300:pseudogene	Chr10_3B_Tb427v10	3.0378	1.46755	7.0555	0.0226122	0.11562	Trypanosome variant surface glycoprotein (A-type), putative
Tb427_000282500	Chr2_5A_Tb427v10	3.03754	2.58728	10.1757	0.00877324	0.0731437	Trypanosomal VSG domain/Trypanosome variant surface glycoprotein C-terminal domain containing protein, putative
Tb427_000580400	Chr9_3A_Tb427v10	2.72819	2.86513	12.5581	0.00471538	0.053711	hypothetical protein
Tb427_000151600:pseudogene	Chr11_3B_Tb427v10	2.72798	1.33537	5.02674	0.0469055	0.175866	hypothetical protein, conserved
Tb427_000341300:pseudogene	Chr4_3B_Tb427v10	2.72798	1.33537	5.02674	0.0469055	0.175866	hypothetical protein
Tb427_000358800:pseudogene	Chr5_3A_Tb427v10	2.72798	1.33537	5.02674	0.0469055	0.175866	hypothetical protein, conserved
Tb427_000359400	Chr5_3A_Tb427v10	2.72798	1.33537	5.02674	0.0469055	0.175866	hypothetical protein, conserved
Tb427_000158300:pseudogene	Chr11_3B_Tb427v10	2.72773	1.33542	5.02399	0.0469558	0.175866	hypothetical protein, conserved
Tb427_000228400	Chr1_3A_Tb427v10	2.72773	1.33542	5.02399	0.0469558	0.175866	hypothetical protein
Tb427_000588800	Chr9_3A_Tb427v10	3.03107	1.67504	10.9947	0.00702718	0.0658605	Trypanosome variant surface glycoprotein (A-type), putative
Tb427_000433200:pseudogene	Chr6_3B_Tb427v10	2.72773	1.33542	5.02399	0.0469558	0.175866	hypothetical protein
Tb427_000859200	Chr6_3B_Tb427v10	2.72773	1.33542	5.02399	0.0469558	0.175866	unspecified product
Tb427_000860300	Chr8_5A_Tb427v10	2.72612	2.97687	10.7275	0.00754695	0.0683702	unspecified product
Tb427_000720800:pseudogene	unitig_2161_Tb427v10	2.72569	3.80577	27.6045	0.000285693	0.011449	hypothetical protein, conserved
Tb427_000604700	Chr9_3B_Tb427v10	3.02765	1.85641	11.2466	0.0065758	0.0636556	Trypanosome variant surface glycoprotein (A-type)/Trypanosome variant surface glycoprotein C-terminal domain containing protein, putative
Tb427_030026000	Chr3_core_Tb427v10	2.72457	2.50587	10.2165	0.00867496	0.0731437	hypothetical protein, conserved
Tb427_000821600	unitig_3076_Tb427v10	2.72268	2.22059	11.0983	0.00683729	0.0649716	hypothetical protein, conserved
Tb427_090010600:pseudogene	Chr9_core_Tb427v10	2.7224	2.85012	11.3694	0.00636828	0.0626062	hypothetical protein
Tb427_000259500:pseudogene	Chr1_3B_Tb427v10	3.0274	1.85646	8.6964	0.013445	0.0892398	Trypanosome variant surface glycoprotein (A-type), putative
Tb427_000715500:pseudogene	unitig_2136_Tb427v10	3.0274	1.85646	8.6964	0.013445	0.0892398	Trypanosomal VSG domain/Trypanosome variant surface glycoprotein C-terminal domain containing protein, putative
Tb427_000408500:pseudogene	Chr6_3A_Tb427v10	2.72172	1.30579	4.18183	0.0659529	0.216577	hypothetical protein, conserved
Tb427_000425400	Chr6_3B_Tb427v10	2.72014	3.15025	11.8445	0.0056359	0.0585668	hypothetical protein, conserved
Tb427_000555000	Chr9_3A_Tb427v10	2.71993	2.58739	7.9614	0.0168582	0.0996855	hypothetical protein, conserved
Tb427_000312300:pseudogene	Chr4_3A_Tb427v10	3.02562	3.63428	14.8089	0.00278749	0.0405648	Trypanosome variant surface glycoprotein (A-type), putative
Tb427_000404600:pseudogene	Chr6_3A_Tb427v10	2.71957	3.09834	12.354	0.00495899	0.0552135	hypothetical protein
Tb427_000296000:pseudogene	Chr3_5A_Tb427v10	2.71392	1.3325	6.81408	0.0245268	0.12131	hypothetical protein
Tb427_000387100	Chr6_3A_Tb427v10	2.71392	1.3325	6.81408	0.0245268	0.12131	hypothetical protein, conserved
Tb427_000205000:pseudogene	Chr1_3A_Tb427v10	2.71367	1.33256	6.80941	0.0245657	0.121358	hypothetical protein
Tb427_000082100:pseudogene	Chr10_3B_Tb427v10	2.71249	1.69095	7.26776	0.0210755	0.111694	Reverse transcriptase (RNA-dependent DNA polymerase), putative
Tb427_000009500:pseudogene	BES13_Tb427v10	3.02056	6.29923	111.69	4.88e-07	0.00143556	Trypanosome variant surface glycoprotein (A-type), putative
Tb427_000164100	Chr11_3B_Tb427v10	2.71212	1.7484	5.4539	0.0398442	0.160695	Reverse transcriptase (RNA-dependent DNA polymerase)/RNase H, putative
Tb427_000227100	Chr1_3A_Tb427v10	2.71162	1.99958	6.60392	0.0263545	0.126261	hypothetical protein, conserved
Tb427_000802600:pseudogene	unitig_2671_Tb427v10	2.71049	1.92685	5.46512	0.0396768	0.16027	hypothetical protein, conserved
Tb427_000094300	Chr10_3B_Tb427v10	3.01876	1.46171	6.56098	0.0267478	0.127298	Trypanosome variant surface glycoprotein C-terminal domain containing protein, putative
Tb427_000688600:pseudogene	unitig_1928_Tb427v10	2.71045	3.10084	16.3869	0.00198488	0.034338	Retrotransposon hot spot protein, putative
Tb427_000801500	unitig_262_Tb427v10	2.71036	2.16921	11.7152	0.0058248	0.0598958	hypothetical protein, conserved
Tb427_000437200:pseudogene	Chr6_3B_Tb427v10	2.70955	2.21753	11.4103	0.00630105	0.0621879	hypothetical protein, conserved
Tb427_000819200:pseudogene	unitig_3033_Tb427v10	2.70828	2.57825	11.6035	0.00599402	0.0607676	hypothetical protein, conserved
Tb427_070071000:pseudogene	Chr7_core_Tb427v10	3.01358	5.53294	24.0974	0.000487377	0.0157124	Trypanosome variant surface glycoprotein (A-type)/Trypanosome variant surface glycoprotein C-terminal domain containing protein, putative
Tb427_000428100	Chr6_3B_Tb427v10	3.01335	1.85349	12.8532	0.00438781	0.0524042	Trypanosomal VSG domain/Trypanosome variant surface glycoprotein C-terminal domain containing protein, putative
Tb427_000217800:pseudogene	Chr1_3A_Tb427v10	2.70569	1.65928	6.52855	0.0270496	0.12809	hypothetical protein, conserved
Tb427_000567100:pseudogene	Chr9_3A_Tb427v10	2.70569	1.3029	4.59562	0.0556364	0.195089	hypothetical protein
Tb427_000581500:pseudogene	Chr9_3A_Tb427v10	2.70507	2.90375	14.2863	0.00313489	0.0432478	hypothetical protein, conserved
Tb427_000580000	Chr9_3A_Tb427v10	2.70465	3.08124	15.8454	0.00222474	0.0363001	hypothetical protein
Tb427_000577500:pseudogene	Chr9_3A_Tb427v10	3.01129	7.9918	24.8251	0.000434306	0.0147235	Trypanosomal VSG domain/Trypanosome variant surface glycoprotein C-terminal domain containing protein, putative
Tb427_000231800	Chr1_3A_Tb427v10	2.70374	1.97303	8.86649	0.0127773	0.0871904	hypothetical protein
Tb427_000689600:pseudogene	unitig_1947_Tb427v10	2.70268	1.31657	6.08184	0.0316551	0.141229	hypothetical protein, conserved
Tb427_000662100	unitig_1863_Tb427v10	2.70079	4.83341	69.5334	4.89e-06	0.00158855	Retrotransposon hot spot protein, putative
Tb427_070024500	Chr7_core_Tb427v10	2.70047	3.10933	9.99222	0.00923285	0.0745805	hypothetical protein, conserved
Tb427_000619500:pseudogene	Chr9_5A_Tb427v10	3.00813	1.42957	5.61406	0.0375334	0.155183	Trypanosome variant surface glycoprotein (A-type)/Trypanosome variant surface glycoprotein C-terminal domain containing protein, putative
Tb427_000477700:pseudogene	Chr7_5A_Tb427v10	2.69742	1.99666	9.39528	0.0109406	0.0812482	hypothetical protein, conserved
Tb427_000735100:pseudogene	unitig_2216_Tb427v10	2.69688	2.66743	8.23329	0.0154864	0.0957687	Adenylate and Guanylate cyclase catalytic domain containing protein, putative
Tb427_000152700:pseudogene	Chr11_3B_Tb427v10	2.69521	1.86114	6.68511	0.0256296	0.124402	hypothetical protein
Tb427_000838500	unitig_51_Tb427v10	2.69421	4.42707	27.5917	0.000286225	0.011449	Retrotransposon hot spot protein, putative
Tb427_000269700:pseudogene	Chr1_5A_Tb427v10	2.69391	3.66666	19.7926	0.00101952	0.0241617	hypothetical protein, conserved
Tb427_000350900:pseudogene	Chr5_3A_Tb427v10	2.69255	2.20823	5.00339	0.0473335	0.176887	hypothetical protein
Tb427_000626500	Chr9_5A_Tb427v10	2.69146	3.31519	14.3271	0.00310599	0.0429705	hypothetical protein, conserved
Tb427_000224200:pseudogene	Chr1_3A_Tb427v10	2.69078	2.14103	10.9786	0.00705732	0.065909	hypothetical protein, conserved
Tb427_000193000	Chr1_3A_Tb427v10	2.69031	1.29991	4.42145	0.0597193	0.203919	Endonuclease-reverse transcriptase, putative
Tb427_000491800:pseudogene	Chr8_3A_Tb427v10	2.69015	1.73891	5.42267	0.0403146	0.161858	hypothetical protein, conserved
Tb427_030025500	Chr3_core_Tb427v10	2.69015	2.34857	9.63702	0.010207	0.0779441	hypothetical protein, conserved
Tb427_000152600:pseudogene	Chr11_3B_Tb427v10	2.68966	1.739	5.41777	0.0403891	0.162028	hypothetical protein
Tb427_000021300	BES4_Tb427v10	2.68924	3.64019	28.269	0.000259681	0.0109066	Zinc finger, C3HC4 type (RING finger)/BspA type Leucine rich repeat region (6 copies)/Leucine Rich Repeat, putative
Tb427_000521900:pseudogene	Chr8_5A_Tb427v10	2.68848	3.58991	14.6422	0.00289305	0.0415808	hypothetical protein, conserved
Tb427_000379600:pseudogene	Chr6_3A_Tb427v10	2.68695	2.47111	7.23788	0.021284	0.112447	hypothetical protein, conserved
Tb427_000565200	Chr9_3A_Tb427v10	2.68631	2.3814	7.33366	0.0206242	0.110404	hypothetical protein, conserved
Tb427_000692800:pseudogene	unitig_1967_Tb427v10	2.68596	1.71017	5.43498	0.0401284	0.161407	Protein of unknown function (DUF1181), putative
Tb427_000020000	BES3_Tb427v10	2.68594	2.24957	6.8107	0.024555	0.121358	hypothetical protein, conserved
Tb427_000486300	Chr8_3A_Tb427v10	2.99238	2.68858	8.86872	0.0127688	0.0871904	Trypanosome variant surface glycoprotein (A-type), putative
Tb427_000399100	Chr6_3A_Tb427v10	2.68547	1.71026	5.43	0.0402036	0.161584	hypothetical protein, conserved
Tb427_000119600:pseudogene	Chr11_3A_Tb427v10	2.98865	3.20819	20.6103	0.000879027	0.0228281	Trypanosomal VSG domain/Trypanosome variant surface glycoprotein C-terminal domain containing protein, putative
Tb427_000302900:pseudogene	Chr3_5A_Tb427v10	2.98649	3.09429	11.9906	0.0054311	0.0573051	Trypanosome variant surface glycoprotein (A-type), putative
Tb427_000828500	unitig_316_Tb427v10	2.68539	1.91625	8.77797	0.0131197	0.088047	Adenylate and Guanylate cyclase catalytic domain containing protein, putative
Tb427_000142200:pseudogene	Chr11_3A_Tb427v10	2.98615	1.39529	5.09066	0.0457574	0.174069	Trypanosomal VSG domain/Trypanosome variant surface glycoprotein C-terminal domain containing protein, putative
Tb427_000524400:pseudogene	Chr8_5A_Tb427v10	2.9849	3.59669	22.1133	0.000676268	0.0195181	Trypanosome variant surface glycoprotein (A-type), putative
Tb427_000435500	Chr6_3B_Tb427v10	2.68413	2.59552	12.0708	0.00532246	0.0570695	hypothetical protein, conserved
Tb427_000603200:pseudogene	Chr9_3B_Tb427v10	2.68352	3.77647	14.4786	0.00300137	0.0421855	hypothetical protein, conserved
Tb427_000698200	unitig_1997_Tb427v10	2.68262	2.41272	9.71516	0.00998253	0.0774562	hypothetical protein, conserved
Tb427_000215400	Chr1_3A_Tb427v10	2.68252	1.09575	5.23062	0.0468902	0.175866	Reverse transcriptase (RNA-dependent DNA polymerase), putative
Tb427_000798600	unitig_2611_Tb427v10	2.68236	2.08864	10.0531	0.0090773	0.0739487	hypothetical protein, conserved
Tb427_000464500:pseudogene	Chr7_5A_Tb427v10	2.68229	1.51467	7.70624	0.0182801	0.103519	hypothetical protein, conserved
Tb427_000010800	BES15_Tb427v10	2.68103	4.7741	25.2058	0.000409284	0.0140328	BT1 family, putative
Tb427_000335800	Chr4_3B_Tb427v10	2.6804	1.69126	9.92146	0.00941773	0.0752622	hypothetical protein, conserved
Tb427_000488400:pseudogene	Chr8_3A_Tb427v10	2.97935	3.09792	7.85745	0.0174208	0.100843	Trypanosomal VSG domain/Trypanosome variant surface glycoprotein C-terminal domain containing protein, putative
Tb427_000300700:pseudogene	Chr3_5A_Tb427v10	2.97917	1.42376	8.28129	0.0152583	0.0952543	Trypanosome variant surface glycoprotein (A-type), putative
Tb427_000561500	Chr9_3A_Tb427v10	2.97917	1.42376	8.28129	0.0152583	0.0952543	Trypanosome variant surface glycoprotein (A-type)/Trypanosome variant surface glycoprotein C-terminal domain containing protein, putative
Tb427_000253400	Chr1_3B_Tb427v10	2.67555	1.33638	4.99122	0.0475586	0.177381	hypothetical protein, conserved
Tb427_000404700	Chr6_3A_Tb427v10	2.97879	1.78903	10.9193	0.00716937	0.0666262	Trypanosome variant surface glycoprotein C-terminal domain containing protein, putative
Tb427_000370600	Chr5_3B_Tb427v10	2.67528	1.65335	6.16973	0.0306784	0.139088	hypothetical protein, conserved
Tb427_000384500	Chr6_3A_Tb427v10	2.67235	2.66388	8.49783	0.0142782	0.0928745	hypothetical protein, conserved
Tb427_000500500:pseudogene	Chr8_5A_Tb427v10	2.97608	4.0889	19.7178	0.00103366	0.0242309	Trypanosome variant surface glycoprotein (A-type), putative
Tb427_000254300:pseudogene	Chr1_3B_Tb427v10	2.97281	1.45026	6.32575	0.0290326	0.134443	Trypanosomal VSG domain/Trypanosome variant surface glycoprotein C-terminal domain containing protein, putative
Tb427_000407000:pseudogene	Chr6_3A_Tb427v10	2.97281	1.45026	6.32575	0.0290326	0.134443	Trypanosomal VSG domain/Trypanosome variant surface glycoprotein C-terminal domain containing protein, putative
Tb427_000154000:pseudogene	Chr11_3B_Tb427v10	2.67206	1.70736	8.94107	0.012497	0.0866036	hypothetical protein, conserved
Tb427_000463700	Chr7_5A_Tb427v10	2.67204	1.3795	3.50467	0.088441	0.26027	hypothetical protein, conserved
Tb427_000005300:pseudogene	BES10_Tb427v10	2.672	1.80077	6.10997	0.0313384	0.140438	hypothetical protein, conserved
Tb427_000678900:pseudogene	unitig_190_Tb427v10	2.66958	5.13318	70.0766	4.71e-06	0.00158855	Retrotransposon hot spot protein, putative
Tb427_000450600:pseudogene	Chr6_3B_Tb427v10	2.97255	1.45031	6.32238	0.029067	0.134443	Trypanosome variant surface glycoprotein (A-type), putative
Tb427_000463200:pseudogene	Chr7_5A_Tb427v10	2.66931	1.99084	9.98174	0.00925996	0.0746723	hypothetical protein, conserved
Tb427_000077000:pseudogene	Chr10_3B_Tb427v10	2.66922	2.48608	7.6873	0.0183913	0.103798	hypothetical protein, conserved
Tb427_000522800	Chr8_5A_Tb427v10	2.66841	2.38922	9.28121	0.0113085	0.082442	hypothetical protein, conserved
Tb427_000423900:pseudogene	Chr6_3B_Tb427v10	2.66693	1.85541	7.19276	0.0216036	0.113098	hypothetical protein, conserved
Tb427_000038200:pseudogene	Chr10_3A_Tb427v10	2.66492	1.67704	5.10813	0.0454497	0.173491	hypothetical protein, conserved
Tb427_000556600	Chr9_3A_Tb427v10	2.66413	1.89824	6.13888	0.0310171	0.139804	hypothetical protein, conserved
Tb427_000477900	Chr7_5A_Tb427v10	2.96538	3.18286	10.5523	0.00791269	0.0702524	Trypanosomal VSG domain/Trypanosome variant surface glycoprotein C-terminal domain containing protein, putative
Tb427_000196500	Chr1_3A_Tb427v10	2.66399	1.77499	4.58152	0.0559541	0.195794	hypothetical protein, conserved
Tb427_000305500:pseudogene	Chr4_3A_Tb427v10	2.65984	1.88747	7.88848	0.0172505	0.100589	hypothetical protein, conserved
Tb427_000305200:pseudogene	Chr4_3A_Tb427v10	2.65486	2.66999	8.05717	0.016359	0.0982092	hypothetical protein, conserved
Tb427_000495800	Chr8_3A_Tb427v10	2.65483	2.66825	11.0034	0.00701091	0.0657599	hypothetical protein, conserved
Tb427_000656800:pseudogene	unitig_1853_Tb427v10	2.65481	2.77523	11.1115	0.00681341	0.0647917	Retrotransposon hot spot protein, putative
Tb427_000203800:pseudogene	Chr1_3A_Tb427v10	2.65449	2.90087	10.4072	0.00823177	0.0714081	hypothetical protein
Tb427_000360100:pseudogene	Chr5_3A_Tb427v10	2.96168	1.86467	6.4427	0.0278685	0.130942	Trypanosome variant surface glycoprotein C-terminal domain containing protein, putative
Tb427_000424400	Chr6_3B_Tb427v10	2.6534	1.71515	5.16053	0.0445414	0.171191	hypothetical protein, conserved
Tb427_000511000:pseudogene	Chr8_5A_Tb427v10	2.96055	4.44351	28.0203	0.000269071	0.0110445	Trypanosome variant surface glycoprotein (A-type)/Trypanosome variant surface glycoprotein C-terminal domain containing protein, putative
Tb427_000442700:pseudogene	Chr6_3B_Tb427v10	2.65262	2.28862	7.67934	0.0184382	0.103858	hypothetical protein, conserved
Tb427_000307400:pseudogene	Chr4_3A_Tb427v10	2.95988	3.77774	20.6629	0.000870818	0.0227047	Trypanosomal VSG domain/Trypanosome variant surface glycoprotein C-terminal domain containing protein, putative
Tb427_000423000:pseudogene	Chr6_3B_Tb427v10	2.65219	3.00347	3.5288	0.0874902	0.258572	hypothetical protein, conserved
Tb427_000414200:pseudogene	Chr6_3A_Tb427v10	2.9597	1.44743	6.52915	0.0270439	0.12809	Trypanosome variant surface glycoprotein C-terminal domain containing protein, putative
Tb427_000606500:pseudogene	Chr9_3B_Tb427v10	2.65135	2.25832	6.86785	0.024084	0.120164	hypothetical protein, conserved
Tb427_000160300	Chr11_3B_Tb427v10	2.95944	1.44748	6.52558	0.0270774	0.128148	Trypanosome variant surface glycoprotein (A-type), putative
Tb427_000349800	Chr5_3A_Tb427v10	2.65063	2.79623	9.2871	0.0112892	0.0823893	hypothetical protein
Tb427_000570500	Chr9_3A_Tb427v10	2.64977	1.46427	4.58424	0.0558926	0.195685	hypothetical protein
Tb427_000075500:pseudogene	Chr10_3B_Tb427v10	2.64847	3.22781	16.0856	0.00211434	0.0354028	hypothetical protein, conserved
Tb427_000741700:pseudogene	unitig_2222_Tb427v10	2.64846	4.41216	25.2539	0.000406245	0.0140238	Retrotransposon hot spot protein, putative
Tb427_000669300:pseudogene	unitig_1889_Tb427v10	2.95483	2.16449	8.27843	0.0152718	0.0952991	Trypanosomal VSG domain/Trypanosome variant surface glycoprotein C-terminal domain containing protein, putative
Tb427_000019800:pseudogene	BES3_Tb427v10	2.64684	2.95111	13.138	0.0040971	0.0504875	hypothetical protein, conserved
Tb427_000391300:pseudogene	Chr6_3A_Tb427v10	2.64624	2.00476	6.65917	0.0258586	0.125122	hypothetical protein
Tb427_000341000:pseudogene	Chr4_3B_Tb427v10	2.64555	1.80738	5.99394	0.0326696	0.144392	hypothetical protein
Tb427_090078600	Chr9_core_Tb427v10	2.64384	3.46749	19.1566	0.00114749	0.0255714	hypothetical protein, conserved
Tb427_000352600	Chr5_3A_Tb427v10	2.64189	1.50461	5.11897	0.0452599	0.173205	hypothetical protein
Tb427_000385300:pseudogene	Chr6_3A_Tb427v10	2.95004	2.60906	13.2943	0.00394726	0.0492421	Trypanosomal VSG domain/Trypanosome variant surface glycoprotein C-terminal domain containing protein, putative
Tb427_000604300:pseudogene	Chr9_3B_Tb427v10	2.94986	2.08152	8.1747	0.0157704	0.096713	Trypanosomal VSG domain/Trypanosome variant surface glycoprotein C-terminal domain containing protein, putative
Tb427_000508000:pseudogene	Chr8_5A_Tb427v10	2.94822	4.36813	21.6938	0.000726695	0.0202724	Trypanosomal VSG domain/Trypanosome variant surface glycoprotein C-terminal domain containing protein, putative
Tb427_000577700	Chr9_3A_Tb427v10	2.64185	2.23049	8.61059	0.0137977	0.0908413	hypothetical protein, conserved
Tb427_000683500	unitig_1914_Tb427v10	2.64079	5.48079	60.9735	9.06e-06	0.00178069	Retrotransposon hot spot protein, putative
Tb427_100115700	Chr10_core_Tb427v10	2.64064	1.36998	6.56693	0.0266929	0.127117	unspecified product
Tb427_000381300:pseudogene	Chr6_3A_Tb427v10	2.63652	3.55253	15.5716	0.00235909	0.0375073	hypothetical protein, conserved
Tb427_000768900:pseudogene	unitig_2453_Tb427v10	2.63492	2.0556	10.3914	0.00826751	0.0716121	hypothetical protein, conserved
Tb427_000095600	Chr10_3B_Tb427v10	2.94192	1.75138	6.14428	0.0309575	0.139721	Trypanosomal VSG domain/Trypanosome variant surface glycoprotein C-terminal domain containing protein, putative
Tb427_000583800	Chr9_3A_Tb427v10	2.6342	1.79098	6.67687	0.025702	0.124596	hypothetical protein
Tb427_000601000	Chr9_3B_Tb427v10	2.63177	1.08515	5.21331	0.0468902	0.175866	hypothetical protein
Tb427_000482400:pseudogene	Chr7_5A_Tb427v10	2.93947	3.91276	28.9073	0.000237297	0.0102512	Trypanosome variant surface glycoprotein (A-type), putative
Tb427_000093500:pseudogene	Chr10_3B_Tb427v10	2.63051	3.85888	16.347	0.0020015	0.0344286	hypothetical protein, conserved
Tb427_000782000	unitig_2491_Tb427v10	2.62915	2.25313	7.60414	0.0188891	0.104655	hypothetical protein, conserved
Tb427_000028400:pseudogene	Chr10_3A_Tb427v10	2.62841	2.00096	6.41007	0.0281875	0.132019	hypothetical protein, conserved
Tb427_000258600:pseudogene	Chr1_3B_Tb427v10	2.62707	1.31201	5.71005	0.0362262	0.152659	hypothetical protein, conserved
Tb427_000014100	BES1_Tb427v10	2.62695	1.31203	4.97424	0.0478747	0.17768	hypothetical protein
Tb427_000312800:pseudogene	Chr4_3A_Tb427v10	2.93189	2.96328	17.2723	0.00165561	0.03123	Trypanosomal VSG domain/Trypanosome variant surface glycoprotein C-terminal domain containing protein, putative
Tb427_000452500:pseudogene	Chr6_3B_Tb427v10	2.62695	1.31203	4.97424	0.0478747	0.17768	hypothetical protein
Tb427_000493200	Chr8_3A_Tb427v10	2.92984	3.81704	21.7973	0.000713847	0.0200627	Trypanosome variant surface glycoprotein (A-type)/Trypanosome variant surface glycoprotein C-terminal domain containing protein, putative
Tb427_000438600:pseudogene	Chr6_3B_Tb427v10	2.62577	1.92595	6.17733	0.0305957	0.138972	hypothetical protein
Tb427_000570800:pseudogene	Chr9_3A_Tb427v10	2.926	1.8025	9.02297	0.0121977	0.0856901	Trypanosome variant surface glycoprotein C-terminal domain containing protein, putative
Tb427_000441200:pseudogene	Chr6_3B_Tb427v10	2.62548	1.63899	7.89965	0.0171897	0.10039	hypothetical protein
Tb427_000177100:pseudogene	Chr1_3A_Tb427v10	2.62543	1.07611	2.77905	0.124142	0.31933	hypothetical protein
Tb427_000556800:pseudogene	Chr9_3A_Tb427v10	2.62529	4.12738	13.3646	0.00388207	0.0488272	hypothetical protein, conserved
Tb427_000416800:pseudogene	Chr6_3A_Tb427v10	2.62528	1.2986	4.55475	0.0565631	0.196769	hypothetical protein
Tb427_000580900:pseudogene	Chr9_3A_Tb427v10	2.62361	3.27761	16.0256	0.00214131	0.0356529	hypothetical protein, conserved
Tb427_000407900:pseudogene	Chr6_3A_Tb427v10	2.62332	1.28457	3.66066	0.0825129	0.250119	hypothetical protein
Tb427_000389300	Chr6_3A_Tb427v10	2.62307	1.28462	3.65886	0.0825783	0.250217	hypothetical protein, conserved
Tb427_000618400	Chr9_5A_Tb427v10	2.62307	1.28462	3.65886	0.0825783	0.250217	hypothetical protein, conserved
Tb427_000018700	BES3_Tb427v10	2.62275	1.66831	6.77933	0.0248183	0.122272	hypothetical protein, conserved
Tb427_000697200	unitig_1986_Tb427v10	2.61952	2.21838	8.68948	0.0134731	0.0893869	hypothetical protein, conserved
Tb427_000674100	unitig_1900_Tb427v10	2.61935	4.20325	42.8681	4.48e-05	0.0037133	Retrotransposon hot spot protein, putative
Tb427_000427000	Chr6_3B_Tb427v10	2.61848	1.97516	6.5948	0.0264374	0.126578	hypothetical protein, conserved
Tb427_000480300:pseudogene	Chr7_5A_Tb427v10	2.91829	3.18038	19.2166	0.00113462	0.0254533	Trypanosome variant surface glycoprotein (A-type)/Trypanosome variant surface glycoprotein C-terminal domain containing protein, putative
Tb427_000272000	Chr1_5A_Tb427v10	2.61742	3.03267	15.9521	0.00217489	0.0360179	Retrotransposon hot spot protein, putative
Tb427_000793400:pseudogene	unitig_2569_Tb427v10	2.61696	2.3773	7.17442	0.0217352	0.113418	hypothetical protein, conserved
Tb427_000441800:pseudogene	Chr6_3B_Tb427v10	2.91369	2.57998	12.9212	0.00431616	0.0519175	Trypanosomal VSG domain/Trypanosome variant surface glycoprotein C-terminal domain containing protein, putative
Tb427_000655500	unitig_1853_Tb427v10	2.61677	2.42788	10.8017	0.00739825	0.0676718	hypothetical protein, conserved
Tb427_000697500:pseudogene	unitig_1986_Tb427v10	2.61641	1.66681	3.80473	0.0774678	0.239876	hypothetical protein, conserved
Tb427_000217500	Chr1_3A_Tb427v10	2.91167	1.79958	8.60508	0.0138207	0.0909355	Trypanosome variant surface glycoprotein (A-type), putative
Tb427_000698900:pseudogene	unitig_1997_Tb427v10	2.61501	1.4838	5.5773	0.0380492	0.156545	hypothetical protein, conserved
Tb427_000310700:pseudogene	Chr4_3A_Tb427v10	2.61388	1.30916	5.16066	0.0445391	0.171191	hypothetical protein, conserved
Tb427_000850600	Chr1_3A_Tb427v10	2.61388	1.30916	5.16066	0.0445391	0.171191	unspecified product
Tb427_000291900:pseudogene	Chr3_5A_Tb427v10	2.61363	1.30921	5.15759	0.0445918	0.171211	hypothetical protein, conserved
Tb427_000176800:pseudogene	Chr1_3A_Tb427v10	2.90904	1.37707	6.39232	0.0283629	0.132565	Trypanosome variant surface glycoprotein C-terminal domain containing protein, putative
Tb427_000042900	Chr10_3A_Tb427v10	2.90904	1.40608	5.88164	0.0340237	0.146848	Trypanosome variant surface glycoprotein (A-type)/Trypanosome variant surface glycoprotein C-terminal domain containing protein, putative
Tb427_000159900:pseudogene	Chr11_3B_Tb427v10	2.90904	1.40608	5.88164	0.0340237	0.146848	Trypanosome variant surface glycoprotein (A-type), putative
Tb427_000318100:pseudogene	Chr4_3A_Tb427v10	2.90904	1.40608	5.88164	0.0340237	0.146848	Trypanosome variant surface glycoprotein (A-type)/Trypanosome variant surface glycoprotein C-terminal domain containing protein, putative
Tb427_000025900	Chr10_3A_Tb427v10	2.61072	1.76003	6.71188	0.0253959	0.123747	Reverse transcriptase (RNA-dependent DNA polymerase), putative
Tb427_000516800:pseudogene	Chr8_5A_Tb427v10	2.60823	1.94815	10.0627	0.0090531	0.0739487	hypothetical protein, conserved
Tb427_000376500:pseudogene	Chr5_3B_Tb427v10	2.60823	1.28166	5.0659	0.0461981	0.17511	Reverse transcriptase (RNA-dependent DNA polymerase), putative
Tb427_000452900:pseudogene	Chr6_3B_Tb427v10	2.90904	1.40608	5.88164	0.0340237	0.146848	Trypanosome variant surface glycoprotein (A-type)/Trypanosome variant surface glycoprotein C-terminal domain containing protein, putative
Tb427_000082400:pseudogene	Chr10_3B_Tb427v10	2.60798	1.28171	5.06279	0.0462539	0.17519	hypothetical protein, conserved
Tb427_000774100	unitig_2466_Tb427v10	2.60798	1.28171	5.06279	0.0462539	0.17519	hypothetical protein
Tb427_000266300	Chr1_3B_Tb427v10	2.90879	1.37712	6.38858	0.0284	0.132667	Trypanosome variant surface glycoprotein (A-type), putative
Tb427_000402300:pseudogene	Chr6_3A_Tb427v10	2.60755	2.1626	10.4405	0.00815736	0.0710889	hypothetical protein, conserved
Tb427_110040700:pseudogene	Chr11_core_Tb427v10	2.60552	2.60044	12.0175	0.00539436	0.0572512	hypothetical protein
Tb427_000823200	unitig_3082_Tb427v10	2.60517	1.9722	9.21893	0.0115157	0.0834692	hypothetical protein, conserved
Tb427_000736700:pseudogene	unitig_2217_Tb427v10	2.60493	1.97224	9.21371	0.0115332	0.0835165	hypothetical protein, conserved
Tb427_000007700	BES12_Tb427v10	2.60431	3.39139	10.0209	0.00915928	0.074416	hypothetical protein
Tb427_000652800	unitig_1852_Tb427v10	2.60399	4.55204	45.8088	3.34e-05	0.00323465	Retrotransposon hot spot protein, putative
Tb427_000762600	unitig_2344_Tb427v10	2.60314	3.91067	26.1186	0.000355934	0.0130252	Retrotransposon hot spot protein, putative
Tb427_090078700:pseudogene	Chr9_core_Tb427v10	2.60232	3.81012	20.1414	0.000956557	0.0232714	hypothetical protein
Tb427_000011400:pseudogene	BES15_Tb427v10	2.60213	3.92743	16.6597	0.00187574	0.033196	hypothetical protein, conserved
Tb427_000682700:pseudogene	unitig_1912_Tb427v10	2.6001	4.31622	22.0985	0.000677976	0.0195257	Retrotransposon hot spot protein, putative
Tb427_000744700:pseudogene	unitig_2229_Tb427v10	2.60005	2.2668	9.47358	0.0106962	0.0798653	hypothetical protein, conserved
Tb427_000717200	unitig_2138_Tb427v10	2.59997	1.86581	7.64575	0.018638	0.103949	hypothetical protein, conserved
Tb427_000589700:pseudogene	Chr9_3A_Tb427v10	2.90258	2.92068	11.0801	0.00687009	0.065085	Trypanosome variant surface glycoprotein (A-type)/Trypanosome variant surface glycoprotein C-terminal domain containing protein, putative
Tb427_000208600:pseudogene	Chr1_3A_Tb427v10	2.59833	1.8936	6.65623	0.0258846	0.12516	hypothetical protein, conserved
Tb427_000309200:pseudogene	Chr4_3A_Tb427v10	2.90176	3.15665	18.6891	0.00125382	0.0270826	Trypanosome variant surface glycoprotein (A-type)/Trypanosome variant surface glycoprotein C-terminal domain containing protein, putative
Tb427_000076300	Chr10_3B_Tb427v10	2.59712	1.29288	4.87691	0.0497368	0.181735	hypothetical protein, conserved
Tb427_000638600	unitig_166_Tb427v10	2.59635	4.16708	21.0157	0.000817967	0.0220178	Retrotransposon hot spot protein, putative
Tb427_000430000	Chr6_3B_Tb427v10	2.59599	1.63313	8.56068	0.0140079	0.0918427	hypothetical protein, conserved
Tb427_000853600	Chr4_3A_Tb427v10	2.59534	2.34835	10.3071	0.00846091	0.072306	unspecified product
Tb427_000284200	Chr2_5A_Tb427v10	2.5948	2.71551	9.998	0.00921794	0.0745796	hypothetical protein, conserved
Tb427_000083600	Chr10_3B_Tb427v10	2.89718	2.35526	5.93114	0.0334187	0.145743	Trypanosome variant surface glycoprotein (A-type), putative
Tb427_000601900:pseudogene	Chr9_3B_Tb427v10	2.59383	1.94528	6.83284	0.0243712	0.120817	hypothetical protein
Tb427_000387900:pseudogene	Chr6_3A_Tb427v10	2.59331	2.51018	8.19933	0.0156502	0.096488	hypothetical protein, conserved
Tb427_000357500:pseudogene	Chr5_3A_Tb427v10	2.89515	1.40322	7.92705	0.0170417	0.100157	Trypanosomal VSG domain/Trypanosome variant surface glycoprotein C-terminal domain containing protein, putative
Tb427_000852900	Chr2_5A_Tb427v10	2.59257	1.58551	3.70017	0.0810898	0.247243	unspecified product
Tb427_000199800:pseudogene	Chr1_3A_Tb427v10	2.8949	1.40327	7.92175	0.0170702	0.100157	Trypanosome variant surface glycoprotein (A-type)/Trypanosome variant surface glycoprotein C-terminal domain containing protein, putative
Tb427_000807400:pseudogene	unitig_278_Tb427v10	2.59117	2.61879	6.86067	0.0241426	0.120196	Retrotransposon hot spot protein, putative
Tb427_000660700	unitig_1859_Tb427v10	2.58821	3.3928	17.6233	0.00154331	0.0302265	Retrotransposon hot spot protein, putative
Tb427_000672100	unitig_1898_Tb427v10	2.58704	2.85085	9.53281	0.0105158	0.0793262	Retrotransposon hot spot protein, putative
Tb427_000603300:pseudogene	Chr9_3B_Tb427v10	2.58577	2.52418	5.62117	0.0374346	0.154987	hypothetical protein, conserved
Tb427_000153300:pseudogene	Chr11_3B_Tb427v10	2.58243	2.61795	7.80467	0.0177152	0.101428	hypothetical protein, conserved
Tb427_000845500	Chr10_3A_Tb427v10	2.58224	1.07455	4.3022	0.0627268	0.209639	unspecified product
Tb427_000009600:pseudogene	BES14_Tb427v10	2.89101	6.13185	40.9001	5.5e-05	0.00403861	Trypanosome variant surface glycoprotein (A-type), putative
Tb427_000558200:pseudogene	Chr9_3A_Tb427v10	2.89083	2.47869	14.2708	0.00314597	0.043361	Trypanosome variant surface glycoprotein (A-type), putative
Tb427_000012600	BES17_Tb427v10	2.58122	1.63026	4.83003	0.0506651	0.18406	hypothetical protein, conserved
Tb427_000315800	Chr4_3A_Tb427v10	2.58085	2.5072	9.43608	0.0108124	0.0805997	hypothetical protein, conserved
Tb427_000635400	unitig_148_Tb427v10	2.57914	1.76873	4.43681	0.0593449	0.203129	Retrotransposon hot spot protein, putative
Tb427_000807500	unitig_278_Tb427v10	2.5788	1.64248	9.10684	0.0119	0.0847121	hypothetical protein
Tb427_000316100:pseudogene	Chr4_3A_Tb427v10	2.88556	1.15884	5.56194	0.0382671	0.157271	Trypanosome variant surface glycoprotein (A-type)/Trypanosome variant surface glycoprotein C-terminal domain containing protein, putative
Tb427_000200400	Chr1_3A_Tb427v10	2.5785	1.27587	3.96723	0.0722253	0.229133	hypothetical protein
Tb427_000026600	Chr10_3A_Tb427v10	2.88401	2.14372	7.75241	0.0180124	0.102386	Trypanosome variant surface glycoprotein (A-type), putative
Tb427_000689200	unitig_1930_Tb427v10	2.57847	2.3625	11.9188	0.00553062	0.057991	Retrotransposon hot spot protein, putative
Tb427_000227500:pseudogene	Chr1_3A_Tb427v10	2.57831	1.62747	8.15094	0.0158873	0.0967832	hypothetical protein, conserved
Tb427_000117100:pseudogene	Chr11_3A_Tb427v10	2.88115	1.40041	6.27554	0.0295504	0.136096	Trypanosome variant surface glycoprotein (A-type), putative
Tb427_000727700:pseudogene	unitig_2175_Tb427v10	2.5783	2.11122	8.57793	0.0139349	0.0915271	RNA polymerase Rpb2, domain 4/RNA polymerase Rpb2, domain 6, putative
Tb427_000363200	Chr5_3A_Tb427v10	2.88056	1.73406	9.50726	0.0105932	0.0795942	Trypanosomal VSG domain/Trypanosome variant surface glycoprotein C-terminal domain containing protein, putative
Tb427_000257600:pseudogene	Chr1_3B_Tb427v10	2.87952	1.96412	7.98604	0.016728	0.0991094	Trypanosomal VSG domain/Trypanosome variant surface glycoprotein C-terminal domain containing protein, putative
Tb427_000476100	Chr7_5A_Tb427v10	2.5782	1.30039	4.65764	0.0542654	0.192198	hypothetical protein, conserved
Tb427_000602800:pseudogene	Chr9_3B_Tb427v10	2.57607	3.11884	15.3486	0.0024757	0.0383924	hypothetical protein, conserved
Tb427_000700000:pseudogene	unitig_2014_Tb427v10	2.57566	1.66862	7.72757	0.0181559	0.102892	Protein of unknown function (DUF1181), putative
Tb427_000156800:pseudogene	Chr11_3B_Tb427v10	2.87748	1.81512	6.14416	0.0309588	0.139721	Trypanosomal VSG domain/Trypanosome variant surface glycoprotein C-terminal domain containing protein, putative
Tb427_000203000:pseudogene	Chr1_3A_Tb427v10	2.87723	1.81516	7.45407	0.0198291	0.10723	Trypanosome variant surface glycoprotein C-terminal domain containing protein, putative
Tb427_000626400:pseudogene	Chr9_5A_Tb427v10	2.57276	3.70574	18.2496	0.00136463	0.0282341	hypothetical protein, conserved
Tb427_000739400:pseudogene	unitig_2218_Tb427v10	2.56885	1.85971	7.501	0.0195292	0.10614	hypothetical protein, conserved
Tb427_000080100:pseudogene	Chr10_3B_Tb427v10	2.56852	1.92475	6.92763	0.023603	0.118603	hypothetical protein
Tb427_000493500:pseudogene	Chr8_3A_Tb427v10	2.87489	2.05052	11.4882	0.00617502	0.0617094	Trypanosomal VSG domain/Trypanosome variant surface glycoprotein C-terminal domain containing protein, putative
Tb427_000202300:pseudogene	Chr1_3A_Tb427v10	2.56767	2.17521	9.9288	0.00939835	0.0751868	hypothetical protein, conserved
Tb427_000619100	Chr9_5A_Tb427v10	2.86976	1.78592	7.273	0.0210392	0.111579	Trypanosome variant surface glycoprotein (A-type), putative
Tb427_000708000:pseudogene	unitig_2087_Tb427v10	2.56763	4.28689	34.8057	0.000110054	0.00596727	RNA polymerase Rpb2, domain 4/RNA polymerase Rpb2, domain 6, putative
Tb427_000231100	Chr1_3A_Tb427v10	2.86793	2.36619	7.66512	0.0185225	0.103858	Trypanosomal VSG domain/Trypanosome variant surface glycoprotein C-terminal domain containing protein, putative
Tb427_000670400	unitig_1891_Tb427v10	2.56309	3.23522	14.9852	0.00268074	0.0400522	Retrotransposon hot spot protein, putative
Tb427_000296600:pseudogene	Chr3_5A_Tb427v10	2.56206	1.76231	4.65066	0.0544175	0.192556	hypothetical protein, conserved
Tb427_000822300:pseudogene	unitig_307_Tb427v10	2.56175	2.51819	9.90094	0.00947217	0.075458	Leucine Rich repeat, putative
Tb427_000145200:pseudogene	Chr11_3B_Tb427v10	2.56108	2.21569	10.7105	0.00758165	0.0685203	hypothetical protein, conserved
Tb427_000271900	Chr1_5A_Tb427v10	2.55894	4.24764	20.3567	0.00091999	0.0230887	hypothetical protein, conserved
Tb427_000500600:pseudogene	Chr8_5A_Tb427v10	2.55771	4.17457	20.2708	0.000934379	0.0231528	hypothetical protein, conserved
Tb427_000549300:pseudogene	Chr9_3A_Tb427v10	2.55758	3.05665	13.97	0.00337023	0.0451354	hypothetical protein, conserved
Tb427_000254400:pseudogene	Chr1_3B_Tb427v10	2.55673	1.90667	5.83362	0.0346233	0.148429	hypothetical protein, conserved
Tb427_000582100:pseudogene	Chr9_3A_Tb427v10	2.55595	2.08888	7.27954	0.0209939	0.111507	hypothetical protein, conserved
Tb427_000145600:pseudogene	Chr11_3B_Tb427v10	2.55589	2.72363	10.5023	0.00802103	0.0706582	hypothetical protein, conserved
Tb427_110130300:pseudogene	Chr11_core_Tb427v10	2.55427	4.58678	58.4601	1.1e-05	0.0020434	hypothetical protein, conserved
Tb427_000065200:pseudogene	Chr10_3A_Tb427v10	2.55421	1.95662	4.88805	0.0495192	0.181203	hypothetical protein
Tb427_000145500:pseudogene	Chr11_3B_Tb427v10	2.85947	2.3464	12.6618	0.00459709	0.0531589	Trypanosome variant surface glycoprotein (A-type), putative
Tb427_000495500:pseudogene	Chr8_3A_Tb427v10	2.85769	3.00151	15.1305	0.00259641	0.0394671	Trypanosome variant surface glycoprotein (A-type), putative
Tb427_000625800	Chr9_5A_Tb427v10	2.55419	1.81146	6.15517	0.0308377	0.139475	hypothetical protein
Tb427_000775000:pseudogene	unitig_2467_Tb427v10	2.55295	2.85242	11.4452	0.0062442	0.0618692	hypothetical protein, conserved
Tb427_000027700:pseudogene	Chr10_3A_Tb427v10	2.55269	1.46938	7.85538	0.0174323	0.100862	hypothetical protein
Tb427_000640100	unitig_166_Tb427v10	2.54933	2.33492	9.91294	0.00944027	0.0753286	hypothetical protein, conserved
Tb427_000010100	BES14_Tb427v10	2.54901	4.26641	27.4606	0.000291725	0.0115771	Zinc finger, C3HC4 type (RING finger)/Leucine Rich Repeat, putative
Tb427_000147900	Chr11_3B_Tb427v10	2.54875	1.6487	6.56832	0.0266801	0.127096	hypothetical protein
Tb427_000278400	Chr2_5A_Tb427v10	2.54869	4.21807	20.2087	0.000944943	0.0232714	hypothetical protein, conserved
Tb427_000303300:pseudogene	Chr3_5A_Tb427v10	2.85495	2.13031	7.52447	0.0193813	0.105628	Trypanosomal VSG domain/Trypanosome variant surface glycoprotein C-terminal domain containing protein, putative
Tb427_000230800	Chr1_3A_Tb427v10	2.85443	4.50541	8.24458	0.0154324	0.0956174	Trypanosome variant surface glycoprotein (A-type), putative
Tb427_000602900	Chr9_3B_Tb427v10	2.85369	2.54413	9.21652	0.0115238	0.0834881	Trypanosomal VSG domain/Trypanosome variant surface glycoprotein C-terminal domain containing protein, putative
Tb427_000517800:pseudogene	Chr8_5A_Tb427v10	2.54865	3.77792	14.4685	0.00300823	0.0421855	hypothetical protein
Tb427_000330900	Chr4_3A_Tb427v10	2.54862	2.36753	6.40351	0.0282522	0.13217	hypothetical protein
Tb427_000188700:pseudogene	Chr1_3A_Tb427v10	2.54843	1.59292	5.20038	0.0438653	0.169671	Reverse transcriptase (RNA-dependent DNA polymerase), putative
Tb427_000653900:pseudogene	unitig_1852_Tb427v10	2.54819	1.59297	6.58995	0.0264817	0.12675	hypothetical protein, conserved
Tb427_000662900:pseudogene	unitig_1870_Tb427v10	2.54808	4.45455	41.4647	5.18e-05	0.00395741	Retrotransposon hot spot protein, putative
Tb427_000559800	Chr9_3A_Tb427v10	2.54796	1.59301	5.1952	0.0439525	0.169834	hypothetical protein
Tb427_000654700	unitig_1853_Tb427v10	2.54716	4.95356	40.1305	5.98e-05	0.00420349	Retrotransposon hot spot protein, putative
Tb427_000425900:pseudogene	Chr6_3B_Tb427v10	2.54643	1.66036	5.89523	0.0338562	0.14672	Reverse transcriptase (RNA-dependent DNA polymerase), putative
Tb427_000248300:pseudogene	Chr1_3B_Tb427v10	2.54579	1.61896	4.59384	0.0556763	0.195138	hypothetical protein, conserved
Tb427_000437400	Chr6_3B_Tb427v10	2.84754	3.05225	9.09164	0.0119533	0.0848519	Trypanosome variant surface glycoprotein C-terminal domain containing protein, putative
Tb427_000787700:pseudogene	unitig_252_Tb427v10	2.54451	1.70496	4.26782	0.0636282	0.211104	hypothetical protein, conserved
Tb427_000673800	unitig_1899_Tb427v10	2.54217	4.05324	20.378	0.000916469	0.0230887	Retrotransposon hot spot protein, putative
Tb427_000582400:pseudogene	Chr9_3A_Tb427v10	2.5417	1.87702	5.6795	0.0366361	0.153074	hypothetical protein, conserved
Tb427_000801600	unitig_262_Tb427v10	2.54135	2.60752	9.60246	0.0103082	0.078479	hypothetical protein, conserved
Tb427_000005600	BES10_Tb427v10	2.84275	4.45409	64.9668	6.73e-06	0.00158855	Trypanosome variant surface glycoprotein (A-type), putative
Tb427_000774800:pseudogene	unitig_2467_Tb427v10	2.54089	2.74442	10.4151	0.00821401	0.0714081	hypothetical protein, conserved
Tb427_000683600:pseudogene	unitig_1914_Tb427v10	2.53974	4.68073	42.5194	4.64e-05	0.0037133	RNA polymerase Rpb2, domain 6, putative
Tb427_000306300	Chr4_3A_Tb427v10	2.53943	2.34774	9.15878	0.0117201	0.0839584	hypothetical protein, conserved
Tb427_000669500	unitig_1889_Tb427v10	2.5388	2.26507	7.91774	0.0170918	0.100157	hypothetical protein
Tb427_000798800	unitig_2611_Tb427v10	2.53792	1.76694	7.75445	0.0180007	0.102358	hypothetical protein, conserved
Tb427_000013200	BES17_Tb427v10	2.53761	3.63508	19.2843	0.00112033	0.0253342	hypothetical protein, conserved
Tb427_000013000:pseudogene	BES17_Tb427v10	2.838	5.9783	69.41	4.93e-06	0.00158855	Trypanosome variant surface glycoprotein (A-type), putative
Tb427_000433700:pseudogene	Chr6_3B_Tb427v10	2.53596	1.47894	4.9742	0.0478755	0.17768	hypothetical protein, conserved
Tb427_000398400:pseudogene	Chr6_3A_Tb427v10	2.83493	1.8724	9.15739	0.0117248	0.0839584	Trypanosome variant surface glycoprotein (A-type), putative
Tb427_000308800:pseudogene	Chr4_3A_Tb427v10	2.53541	2.36472	5.98706	0.0327508	0.144582	hypothetical protein
Tb427_000624300:pseudogene	Chr9_5A_Tb427v10	2.83361	3.36254	17.7313	0.00151059	0.0298955	Trypanosome variant surface glycoprotein C-terminal domain containing protein, putative
Tb427_000251300:pseudogene	Chr1_3B_Tb427v10	2.83208	1.35908	4.68196	0.0537391	0.190935	Trypanosome variant surface glycoprotein (A-type), putative
Tb427_000797600:pseudogene	unitig_2610_Tb427v10	2.53521	3.9462	28.0495	0.000267949	0.0110392	Adenylate and Guanylate cyclase catalytic domain containing protein, putative
Tb427_000603600	Chr9_3B_Tb427v10	2.83208	1.35908	4.68196	0.0537391	0.190935	Trypanosome variant surface glycoprotein (A-type), putative
Tb427_000301300:pseudogene	Chr3_5A_Tb427v10	2.83153	1.74928	8.36934	0.0148504	0.0938703	Trypanosomal VSG domain/Trypanosome variant surface glycoprotein C-terminal domain containing protein, putative
Tb427_000477300:pseudogene	Chr7_5A_Tb427v10	2.53376	2.45705	10.6835	0.00763681	0.0687988	hypothetical protein, conserved
Tb427_000561900:pseudogene	Chr9_3A_Tb427v10	2.53282	1.59006	3.94648	0.0728698	0.230404	hypothetical protein, conserved
Tb427_000213500:pseudogene	Chr1_3A_Tb427v10	2.82679	2.66426	10.8156	0.00737067	0.0676239	Trypanosome variant surface glycoprotein C-terminal domain containing protein, putative
Tb427_000467700:pseudogene	Chr7_5A_Tb427v10	2.53221	1.64321	6.00876	0.0324958	0.143876	hypothetical protein, conserved
Tb427_000219300:pseudogene	Chr1_3A_Tb427v10	2.53171	1.61602	8.26216	0.0153488	0.095405	hypothetical protein
Tb427_000225400:pseudogene	Chr1_3A_Tb427v10	2.53139	2.3033	5.72647	0.0360081	0.152036	hypothetical protein, conserved
Tb427_000761700:pseudogene	unitig_2342_Tb427v10	2.5311	2.20484	9.59082	0.0103425	0.0786056	hypothetical protein, conserved
Tb427_000683700:pseudogene	unitig_1914_Tb427v10	2.53036	3.88851	17.6529	0.00153425	0.0300881	hypothetical protein
Tb427_000154900	Chr11_3B_Tb427v10	2.529	4.20713	10.3859	0.00827991	0.0716203	hypothetical protein
Tb427_000837200	unitig_50_Tb427v10	2.82104	3.24761	9.97607	0.00927466	0.074751	Trypanosomal VSG domain/Trypanosome variant surface glycoprotein C-terminal domain containing protein, putative
Tb427_000794200:pseudogene	unitig_2569_Tb427v10	2.52833	3.35747	19.0961	0.00116063	0.0256186	Retrotransposon hot spot protein, putative
[truncated: 13,121 more rows]
