# Supplementary material for: PI(3,4,5)P3 allosteric regulation of repressor activator protein 1 controls antigenic variation in trypanosomes
Source: eLife. 2023 Nov 29;12:RP89331. doi: 10.7554/eLife.89331 (PMC10686619; doi:10.7554/eLife.89331)
Supplement: Supplementary file 2. — Location of ChIP-seq peaks and statistical analysis were obtained using Model-based Analysis of ChIP-Seq (MACS3) set for broad peaks search. The q-values (false discovery rate) are adjusted p-values by the Benjamini-Hochberg method. Fold enrichment is calculated for the region against random Poisson distribution with background lambda. Pileup indicates the mean value across all values in the entire peak region. Data for BESs, MES, and centromeres were included in Supplementary file 4, hence not included in this dataset. Three biological replicates comparing RAP1-HA ChIP versus Input were included in the analysis. [file elife-89331-supp2.xlsx]

## Sheet: ChIP-seq statistics
Chromosome (or unitig)	start	end	length	pileup	p-value (-log10)	fold_enrichment	q-value (-log10)
Chr10_3A_Tb427v10	456	4733	4278	867.31	4.30343	1.14284	3.06478
Chr10_3A_Tb427v10	9821	32891	23071	785.09	80.3379	2.15045	78.2116
Chr10_3A_Tb427v10	68613	72918	4306	871.03	4.35484	1.14339	3.10658
Chr10_3A_Tb427v10	142287	146500	4214	868.36	4.52223	1.14736	3.25405
Chr10_3A_Tb427v10	160629	164969	4341	883.55	4.43281	1.14417	3.17822
Chr10_3A_Tb427v10	191767	196694	4928	874.15	4.25998	1.14078	3.0198
Chr10_3A_Tb427v10	244543	248855	4313	875.23	4.32465	1.14229	3.07906
Chr10_3A_Tb427v10	279893	288428	8536	871.73	4.26438	1.14105	3.02274
Chr10_3A_Tb427v10	302041	310542	8502	873.08	4.39496	1.14387	3.13966
Chr10_3A_Tb427v10	333475	337803	4329	888.32	4.51569	1.1455	3.25046
Chr10_3A_Tb427v10	344800	349139	4340	886.31	4.3767	1.14274	3.12878
Chr10_3A_Tb427v10	362754	371278	8525	876.68	4.37993	1.14333	3.12803
Chr10_3A_Tb427v10	412807	417156	4350	891.2	4.58025	1.1468	3.30865
Chr10_3A_Tb427v10	481198	485584	4387	881.09	4.40996	1.14377	3.15442
Chr10_3A_Tb427v10	557432	561828	4397	876.25	4.37317	1.14348	3.12459
Chr10_3A_Tb427v10	630913	635263	4351	880.81	4.31775	1.14215	3.08097
Chr10_3A_Tb427v10	657983	662355	4373	890.29	4.72314	1.15026	3.43993
Chr10_3A_Tb427v10	678335	682716	4382	891.15	4.71563	1.14983	3.43009
Chr10_3A_Tb427v10	714022	718408	4387	890.33	4.80986	1.15188	3.5123
Chr10_3A_Tb427v10	863512	867856	4345	887.5	4.47546	1.14508	3.22004
Chr10_3A_Tb427v10	923092	926773	3682	884.58	4.62685	1.14854	3.35044
Chr10_3A_Tb427v10	954984	959683	4700	885.9	4.51525	1.14588	3.25283
Chr10_3A_Tb427v10	970424	974809	4386	887.49	4.56939	1.14713	3.30339
Chr10_3A_Tb427v10	981656	982321	666	392.36	20.5474	1.63502	18.7954
Chr10_3A_Tb427v10	1019720	1024421	4702	885.24	4.5048	1.14556	3.24099
Chr10_3A_Tb427v10	1040585	1044928	4344	886.37	4.5732	1.14724	3.30527
Chr10_3A_Tb427v10	1062348	1066701	4354	889.91	4.76986	1.15118	3.47874
Chr10_3A_Tb427v10	1074651	1098055	23405	733.92	104	2.52774	101.662
Chr10_3A_Tb427v10	1107008	1111354	4347	887.13	4.66015	1.14891	3.37953
Chr10_3A_Tb427v10	1220858	1221594	737	568.97	22.1395	1.51281	20.3854
Chr10_3A_Tb427v10	1276240	1277010	771	409.79	25.2668	1.70745	23.4961
Chr10_3A_Tb427v10	1284097	1285573	1477	594.78	73.4294	2.24285	71.3839
Chr10_3A_Tb427v10	1288214	1290011	1798	569.14	80.7426	2.36982	78.6434
Chr10_3A_Tb427v10	1293411	1315729	22319	723.5	118.304	2.71559	115.906
Chr10_3A_Tb427v10	1343472	1347860	4389	880.34	4.47814	1.14526	3.21499
Chr10_3A_Tb427v10	1359618	1360161	544	486.03	3.70629	1.17634	2.52382
Chr10_3A_Tb427v10	1367349	1371995	4647	869.9	4.29999	1.14225	3.05702
Chr10_3A_Tb427v10	1432161	1436483	4323	868.84	4.33123	1.14319	3.08742
Chr10_3A_Tb427v10	1460350	1464674	4325	864.83	4.19106	1.14045	2.96324
Chr10_3A_Tb427v10	1483713	1488035	4323	878.73	4.4463	1.14504	3.19211
Chr10_3A_Tb427v10	1510758	1511767	1010	343.17	10.4741	1.43055	8.86921
Chr10_3A_Tb427v10	1528503	1532898	4396	880.54	4.49341	1.14586	3.2321
Chr10_3A_Tb427v10	1541815	1546196	4382	880.96	4.42404	1.14427	3.1712
Chr10_3A_Tb427v10	1574492	1581467	6976	888.86	4.48944	1.14467	3.22428
Chr10_3A_Tb427v10	1585509	1589897	4389	883.02	4.63354	1.14864	3.35665
Chr10_3A_Tb427v10	1591384	1593225	1842	568.71	61.9499	2.11716	59.9447
Chr10_3A_Tb427v10	1598792	1606259	7468	721.51	86.3279	2.28949	84.1798
Chr10_3B_Tb427v10	16316	20662	4347	885.25	4.57559	1.14725	3.30507
Chr10_3B_Tb427v10	207628	212010	4383	891.25	4.48639	1.14494	3.22941
Chr10_3B_Tb427v10	236388	240770	4383	892.76	4.4562	1.1441	3.2019
Chr10_3B_Tb427v10	242734	252394	9661	896.2	4.60719	1.14722	3.33681
Chr10_3B_Tb427v10	358339	362685	4347	888.63	4.66555	1.14879	3.38381
Chr10_3B_Tb427v10	442759	447144	4386	885.93	4.81512	1.1521	3.5125
Chr10_3B_Tb427v10	450054	454440	4387	883.45	4.68743	1.14966	3.40139
Chr10_3B_Tb427v10	496626	500970	4345	876.98	4.52595	1.14667	3.2592
Chr10_3B_Tb427v10	514456	518823	4368	870.94	4.26257	1.14115	3.02371
Chr10_3B_Tb427v10	604818	609178	4361	888.39	4.68696	1.1491	3.39944
Chr10_3B_Tb427v10	636653	641013	4361	882.03	4.46594	1.1454	3.21214
Chr10_3B_Tb427v10	646976	651357	4382	881.28	4.40697	1.14393	3.1563
Chr10_3B_Tb427v10	709727	714078	4352	887.72	4.57336	1.14733	3.30788
Chr10_3B_Tb427v10	722984	727334	4351	879.11	4.42249	1.14465	3.17354
Chr10_3B_Tb427v10	733188	736332	3145	873.87	4.40583	1.14468	3.1575
Chr10_3B_Tb427v10	742195	745342	3148	883.37	4.53855	1.14686	3.27517
Chr10_3B_Tb427v10	769148	773497	4350	881.33	4.42176	1.1444	3.17217
Chr10_3B_Tb427v10	805262	809613	4352	887.17	4.47672	1.14498	3.21965
Chr10_3B_Tb427v10	811480	812946	1467	809.85	5.21486	1.16631	3.86852
Chr10_3B_Tb427v10	914907	929853	14947	897.32	4.6548	1.1481	3.37782
Chr10_5B_Tb427v10	55200	59573	4374	897.99	4.65853	1.14787	3.37966
Chr10_5B_Tb427v10	66439	76083	9645	906.62	4.89417	1.15215	3.58585
Chr10_core_Tb427v10	1059779	1060299	521	596.73	3.98182	1.17067	2.75857
Chr10_core_Tb427v10	2521076	2523791	2716	756.01	2.54206	1.10634	1.43228
Chr10_core_Tb427v10	2695212	2703976	8765	727.39	5.32679	1.1764	3.98734
Chr11_3A_Tb427v10	2118	6454	4337	870.9	4.24331	1.14113	3.01025
Chr11_3A_Tb427v10	26222	30545	4324	872.98	4.30815	1.14234	3.06695
Chr11_3A_Tb427v10	48818	53158	4341	878.9	4.31161	1.14211	3.07389
Chr11_3A_Tb427v10	83746	84666	921	318.44	6.43297	1.32776	4.9621
Chr11_3A_Tb427v10	90066	94934	4869	880.72	4.45499	1.14463	3.194
Chr11_3A_Tb427v10	125936	127551	1616	612.96	86.7939	2.38559	84.6567
Chr11_3A_Tb427v10	142728	147061	4334	876.04	4.33874	1.14272	3.09421
Chr11_3A_Tb427v10	151535	152686	1152	534.35	66.5009	2.22518	64.5022
Chr11_3A_Tb427v10	169125	173463	4339	887.99	4.56947	1.14697	3.30172
Chr11_3A_Tb427v10	230597	234959	4363	892.6	4.84765	1.15258	3.54525
Chr11_3A_Tb427v10	253031	257393	4363	887.2	4.53993	1.14651	3.27673
Chr11_3A_Tb427v10	260270	264613	4344	894.26	4.65893	1.14843	3.38045
Chr11_3A_Tb427v10	319853	324185	4333	886.17	4.37001	1.1426	3.12349
Chr11_3A_Tb427v10	332356	333173	818	442.98	3.52764	1.18227	2.35649
Chr11_3A_Tb427v10	384019	388387	4369	886.91	4.68437	1.14946	3.40039
Chr11_3A_Tb427v10	440324	444674	4351	889.12	4.70031	1.14924	3.40961
Chr11_3A_Tb427v10	477066	481408	4343	883.3	4.49226	1.14559	3.23243
Chr11_3A_Tb427v10	509514	513866	4353	877.78	4.56572	1.1475	3.29433
Chr11_3A_Tb427v10	553685	554648	964	598.76	2.64147	1.12425	1.5273
Chr11_3A_Tb427v10	560700	565059	4360	875.74	4.5647	1.14767	3.29304
Chr11_3A_Tb427v10	589110	593487	4378	884.82	4.48423	1.14505	3.2202
Chr11_3A_Tb427v10	667820	673261	5442	894.35	4.77052	1.15021	3.47084
Chr11_3A_Tb427v10	686580	690964	4385	892.77	4.66882	1.14855	3.38636
Chr11_3A_Tb427v10	703002	707338	4337	888.42	4.78365	1.15137	3.48653
Chr11_3A_Tb427v10	750893	755310	4418	890.33	4.57097	1.14633	3.29842
Chr11_3A_Tb427v10	763975	765080	1106	515.22	60.0418	2.14567	58.0744
Chr11_3A_Tb427v10	800441	801392	952	507.56	47.9598	1.98033	46.0553
Chr11_3A_Tb427v10	808784	813152	4369	887.05	4.60555	1.14771	3.33145
Chr11_3A_Tb427v10	842237	843292	1056	497.48	54.0109	2.07194	52.0909
Chr11_3A_Tb427v10	856254	856956	703	371.27	16.1221	1.54736	14.4277
Chr11_3A_Tb427v10	862238	866599	4362	880.09	4.67917	1.14987	3.3959
Chr11_3A_Tb427v10	905186	909500	4315	877.34	4.28101	1.14123	3.0416
Chr11_3A_Tb427v10	937272	941652	4381	882.23	4.52893	1.14672	3.26778
Chr11_3A_Tb427v10	987339	991663	4325	884.9	4.60763	1.14811	3.33507
Chr11_3A_Tb427v10	1058136	1062444	4309	875.13	4.41523	1.14465	3.16462
Chr11_3B_Tb427v10	102125	106458	4334	876.77	4.42781	1.14467	3.17535
Chr11_3B_Tb427v10	111425	115782	4358	877.75	4.49918	1.14627	3.24041
Chr11_3B_Tb427v10	165246	169927	4682	869.44	4.63308	1.1504	3.35763
Chr11_3B_Tb427v10	183606	187945	4340	883.21	4.44311	1.14425	3.18456
Chr11_3B_Tb427v10	220084	224453	4370	890.51	4.73081	1.1502	3.44143
Chr11_3B_Tb427v10	238568	242912	4345	884.07	4.50831	1.146	3.24798
Chr11_3B_Tb427v10	259281	263657	4377	887.18	4.76246	1.15136	3.47227
Chr11_3B_Tb427v10	269926	274296	4371	886.89	4.74625	1.15103	3.45801
Chr11_3B_Tb427v10	302743	307091	4349	887.82	4.57157	1.14713	3.30504
Chr11_3B_Tb427v10	313280	318872	5593	888.3	23.9651	1.42929	22.1261
Chr11_3B_Tb427v10	320161	324114	3954	851.49	17.4926	1.35571	15.7145
Chr11_3B_Tb427v10	370382	374755	4374	887.7	4.67872	1.1494	3.39711
Chr11_3B_Tb427v10	377058	377679	622	439.94	21.0945	1.60139	19.3357
Chr11_3B_Tb427v10	455542	456218	677	402.25	23.3106	1.67611	21.551
Chr11_3B_Tb427v10	487633	491990	4358	881.59	4.56479	1.1475	3.29737
Chr11_3B_Tb427v10	504709	505447	739	893.13	4.65719	1.14842	3.37858
Chr11_3B_Tb427v10	521635	525976	4342	880.9	4.4254	1.14446	3.1742
Chr11_3B_Tb427v10	550877	554647	3771	879.55	4.33046	1.1425	3.09154
Chr11_3B_Tb427v10	563380	564248	869	460.22	40.3728	1.91705	38.523
Chr11_3B_Tb427v10	613239	617598	4360	898.72	4.82551	1.15138	3.52505
Chr11_3B_Tb427v10	656111	660484	4374	886.91	4.65448	1.14898	3.37776
Chr11_3B_Tb427v10	670318	674696	4379	896.31	4.90914	1.15313	3.59653
Chr11_3B_Tb427v10	677886	682267	4382	892.39	4.86407	1.15271	3.55678
Chr11_3B_Tb427v10	689450	694131	4682	886.02	4.66999	1.14936	3.38729
Chr11_3B_Tb427v10	705549	707836	2288	708.76	82.3815	2.20055	80.3067
Chr11_3B_Tb427v10	711502	715896	4395	890.06	4.68133	1.14921	3.3996
Chr11_3B_Tb427v10	731080	740162	9083	883.82	4.56488	1.14692	3.29381
Chr11_3B_Tb427v10	759372	763722	4351	875.32	4.47175	1.14573	3.2123
Chr11_3B_Tb427v10	781392	782211	820	338.83	10.0745	1.41249	8.51785
Chr11_3B_Tb427v10	791125	794403	3279	602.64	87.038	2.47427	84.9132
Chr11_3B_Tb427v10	826433	831404	4972	879.01	4.53231	1.14673	3.26481
Chr11_3B_Tb427v10	856495	860845	4351	888.48	4.53918	1.14618	3.27519
Chr11_3B_Tb427v10	886916	896574	9659	895.73	4.68613	1.1486	3.40058
Chr11_core_Tb427v10	157917	160490	2574	890.14	4.54878	1.14609	3.28015
Chr11_core_Tb427v10	615359	619722	4364	839.28	3.74858	1.13282	2.57084
Chr11_core_Tb427v10	1337969	1342272	4304	891.85	4.73389	1.15016	3.44482
Chr11_core_Tb427v10	2414707	2419092	4386	888.56	4.59826	1.14732	3.32395
Chr11_core_Tb427v10	2995872	3000250	4379	899.18	4.81831	1.15109	3.52062
Chr11_core_Tb427v10	3520889	3521597	709	701.57	2.68395	1.11515	1.56812
Chr11_core_Tb427v10	3522927	3524283	1357	702.38	2.84035	1.11978	1.71667
Chr11_core_Tb427v10	4190097	4191743	1647	857.12	7.03339	1.19565	5.51497
Chr11_core_Tb427v10	4364929	4369262	4334	892.76	4.66553	1.14848	3.38195
Chr1_3A_Tb427v10	21846	26211	4366	885.66	4.61118	1.14817	3.33834
Chr1_3A_Tb427v10	38220	42977	4758	764.41	26.3978	1.50944	24.5609
Chr1_3A_Tb427v10	44270	49723	5454	755.62	50.7262	1.81962	48.7649
Chr1_3A_Tb427v10	71510	72200	691	369.48	15.6759	1.5399	13.9839
Chr1_3A_Tb427v10	86537	87690	1154	521.57	43.9423	1.89319	42.0704
Chr1_3A_Tb427v10	119064	123433	4370	905.03	4.93567	1.15317	3.62272
Chr1_3A_Tb427v10	217763	222128	4366	886.07	4.48526	1.14499	3.22387
Chr1_3A_Tb427v10	238889	241437	2549	646.75	104.695	2.59577	102.305
Chr1_3A_Tb427v10	351804	356152	4349	888.33	4.70937	1.14982	3.42277
Chr1_3A_Tb427v10	390595	396918	6324	608.02	98.7633	2.5245	96.3978
Chr1_3A_Tb427v10	430590	434879	4290	880.71	4.46999	1.14529	3.21279
Chr1_3A_Tb427v10	471546	475871	4326	876.39	4.49277	1.14627	3.233
Chr1_3A_Tb427v10	508337	512717	4381	883.67	4.63928	1.1488	3.361
Chr1_3A_Tb427v10	554449	558810	4362	884.08	4.53339	1.14636	3.26628
Chr1_3A_Tb427v10	603225	607615	4391	894.12	4.66398	1.14837	3.38333
Chr1_3A_Tb427v10	792772	794354	1583	617.6	102.023	2.57121	99.507
Chr1_3A_Tb427v10	833207	837571	4365	887.08	4.5728	1.14714	3.30295
Chr1_3A_Tb427v10	855974	856558	585	334.85	9.10233	1.39595	7.54085
Chr1_3A_Tb427v10	889329	890334	1006	883.91	4.24516	1.14027	3.01782
Chr1_3A_Tb427v10	953390	957758	4369	881.78	4.59774	1.14805	3.324
Chr1_3A_Tb427v10	1027715	1032070	4356	880.72	4.42941	1.1443	3.1727
Chr1_3A_Tb427v10	1043202	1047564	4363	882.72	4.53796	1.14633	3.26532
Chr1_3A_Tb427v10	1119730	1124074	4345	880.97	4.51199	1.14626	3.24978
Chr1_3A_Tb427v10	1178734	1180208	1475	617.11	100.403	2.56917	98.0119
Chr1_3A_Tb427v10	1210142	1214510	4369	881.92	4.58889	1.14789	3.31909
Chr1_3A_Tb427v10	1259321	1261046	1726	482.22	50.1964	2.00851	48.258
Chr1_3A_Tb427v10	1308409	1312717	4309	886.16	4.61873	1.1477	3.33844
Chr1_3A_Tb427v10	1395381	1399739	4359	892.51	4.69596	1.14913	3.40917
Chr1_3A_Tb427v10	1414953	1415548	596	691.11	2.95424	1.1243	1.82536
Chr1_3A_Tb427v10	1424682	1426268	1587	643.27	3.31641	1.14027	2.156
Chr1_3A_Tb427v10	1449117	1449780	664	873.17	4.04969	1.13616	2.8376
Chr1_3A_Tb427v10	1456383	1460978	4596	887.83	4.62776	1.14764	3.34409
Chr1_3A_Tb427v10	1462436	1466800	4365	889.15	4.67058	1.14922	3.39223
Chr1_3A_Tb427v10	1524587	1525455	869	465.46	41.8986	1.93883	40.0285
Chr1_3A_Tb427v10	1544697	1545859	1163	320.67	7.11739	1.33703	5.65687
Chr1_3A_Tb427v10	1557095	1561426	4332	732.94	108.286	2.52122	105.892
Chr1_3A_Tb427v10	1568406	1572772	4367	890.43	4.65247	1.14838	3.37167
Chr1_3A_Tb427v10	1578286	1580598	2313	674.29	112.225	2.641	109.591
Chr1_3A_Tb427v10	1611754	1615505	3752	888.24	4.64378	1.14831	3.36101
Chr1_3A_Tb427v10	1648851	1653195	4345	880.89	4.32084	1.14195	3.0794
Chr1_3A_Tb427v10	1691621	1692747	1127	342.84	6.70378	1.31265	5.28587
Chr1_3A_Tb427v10	1821016	1823478	2463	681.27	29.7447	1.59965	27.8895
Chr1_3A_Tb427v10	1843499	1847058	3560	882.02	4.41546	1.14335	3.15704
Chr1_3A_Tb427v10	1918509	1922882	4374	892.54	4.71966	1.14982	3.43333
Chr1_3A_Tb427v10	1933263	1933926	664	396.78	21.5653	1.65337	19.7997
Chr1_3A_Tb427v10	1942431	1954528	12098	784.41	66.1939	1.9717	64.1617
Chr1_3A_Tb427v10	1970027	1971438	1412	602.62	48.9854	1.88604	47.067
Chr1_3A_Tb427v10	1986951	1988095	1145	532.38	44.5972	1.89073	42.7115
Chr1_3A_Tb427v10	2003666	2004275	610	351.21	11.8174	1.46396	10.1596
Chr1_3A_Tb427v10	2026119	2030515	4397	899.6	4.88293	1.15267	3.57726
Chr1_3A_Tb427v10	2075032	2079120	4089	886.82	4.7155	1.15029	3.43043
Chr1_3A_Tb427v10	2151496	2154246	2751	748.93	23.7652	1.46163	22.0128
Chr1_3B_Tb427v10	28459	32814	4356	896.07	4.71044	1.14917	3.42267
Chr1_3B_Tb427v10	69857	74233	4377	892.21	4.72393	1.1497	3.43335
Chr1_3B_Tb427v10	75983	93473	17491	700.63	96.0855	2.455	93.9104
Chr1_3B_Tb427v10	172615	176309	3695	888.45	4.69175	1.14941	3.40768
Chr1_3B_Tb427v10	236544	240899	4356	886.31	4.75559	1.15081	3.46064
Chr1_3B_Tb427v10	271976	276344	4369	894.12	4.57223	1.14644	3.30356
Chr1_3B_Tb427v10	294819	299085	4267	877.39	4.4938	1.14629	3.23643
Chr1_3B_Tb427v10	328088	332471	4384	887.82	4.6247	1.14814	3.34901
Chr1_3B_Tb427v10	352473	356858	4386	886.18	4.77089	1.15136	3.47705
Chr1_3B_Tb427v10	397037	401402	4366	906.54	4.88287	1.15196	3.57598
Chr1_3B_Tb427v10	486139	490479	4341	890.02	4.54017	1.14625	3.27793
Chr1_3B_Tb427v10	567103	567885	783	465.37	30.6967	1.75229	28.875
Chr1_3B_Tb427v10	733051	737429	4379	902.24	4.83824	1.1515	3.538
Chr1_5A_Tb427v10	35771	36947	1177	547.22	2.9272	1.13984	1.79934
Chr1_5A_Tb427v10	44508	45743	1236	539.51	2.86609	1.13871	1.74121
Chr1_5A_Tb427v10	49825	51033	1209	647.58	3.12058	1.13403	1.98003
Chr1_5A_Tb427v10	60380	60954	575	683.99	2.74083	1.11852	1.62236
Chr1_5A_Tb427v10	69821	71143	1323	632.96	2.79947	1.12551	1.67826
Chr1_5A_Tb427v10	80375	81339	965	668.95	2.67164	1.11774	1.55637
Chr1_5A_Tb427v10	97432	101807	4376	898.75	4.78646	1.15066	3.49096
Chr1_5A_Tb427v10	122628	123148	521	546.1	3.08101	1.14472	1.94168
Chr1_5A_Tb427v10	145569	147069	1501	605.49	3.51353	1.15081	2.33878
Chr1_5A_Tb427v10	185337	189743	4407	908.51	4.93361	1.15287	3.62024
Chr1_5A_Tb427v10	204806	205620	815	657.06	2.63341	1.11775	1.51976
Chr1_5A_Tb427v10	209697	210225	529	538.1	2.93492	1.14157	1.80747
Chr1_5A_Tb427v10	216894	221195	4302	895.67	4.60743	1.1471	3.33422
Chr1_5B_Tb427v10	12782	17097	4316	895.46	4.46733	1.14395	3.20961
Chr1_5B_Tb427v10	39225	40046	822	664.96	2.92368	1.12623	1.7965
Chr1_5B_Tb427v10	43457	43968	512	548.29	2.86077	1.13752	1.73673
Chr1_5B_Tb427v10	50656	55006	4351	908.84	4.91902	1.15259	3.60846
Chr1_5B_Tb427v10	57733	61248	3516	904.13	4.76008	1.14945	3.46529
Chr1_5B_Tb427v10	67606	69140	1535	645.32	3.55167	1.14665	2.36686
Chr1_5B_Tb427v10	77967	79323	1357	667.14	2.6198	1.11621	1.50664
Chr1_5B_Tb427v10	94026	98337	4312	900.79	4.72095	1.14905	3.43268
Chr1_core_Tb427v10	461	4749	4289	903.4	4.81962	1.15095	3.51925
Chr1_core_Tb427v10	52542	53318	777	493.68	4.99535	1.21762	3.66579
Chr1_core_Tb427v10	249932	268119	18188	951.94	8.19502	1.20801	6.55253
Chr1_core_Tb427v10	594040	598393	4354	885.44	4.74384	1.15076	3.45365
Chr2_5A_Tb427v10	1	2479	2479	646.69	8.08053	1.24554	6.59428
Chr2_5A_Tb427v10	6138	7070	933	510.93	57.3813	2.12785	55.4276
Chr2_5A_Tb427v10	16383	18232	1850	584.19	78.5591	2.34458	76.463
Chr2_5A_Tb427v10	42346	46694	4349	891.96	4.63258	1.14781	3.35392
Chr2_5A_Tb427v10	162885	164563	1679	883.72	4.52481	1.14642	3.26139
Chr2_core_Tb427v10	73788	78128	4341	879.39	4.31082	1.14171	3.06654
Chr2_core_Tb427v10	879701	882753	3053	566.16	77.4312	2.35743	75.3289
Chr3_3A_Tb427v10	25408	26694	1287	658.33	3.12617	1.13348	1.98602
Chr3_3A_Tb427v10	41042	41660	619	679.95	3.32735	1.13645	2.17724
Chr3_3A_Tb427v10	50358	51646	1289	657.21	2.86805	1.12552	1.74373
Chr3_3A_Tb427v10	66048	67258	1211	626.62	3.04292	1.13402	1.90839
Chr3_3A_Tb427v10	77032	78115	1084	653.19	3.08188	1.13189	1.94522
Chr3_3A_Tb427v10	86765	88127	1363	652.39	3.00643	1.13009	1.87367
Chr3_3A_Tb427v10	91221	91761	541	550.36	3.07799	1.14446	1.94151
Chr3_3A_Tb427v10	104346	114089	9744	913.38	4.96914	1.15299	3.64806
Chr3_5A_Tb427v10	8879	13229	4351	890.5	4.70438	1.14953	3.4184
Chr3_5A_Tb427v10	59902	64268	4367	887.99	4.76204	1.15101	3.46937
Chr3_5A_Tb427v10	192183	196523	4341	884.62	4.37482	1.14281	3.12747
Chr3_5A_Tb427v10	197774	199827	2054	585.81	28.8364	1.6047	27.0484
Chr3_5A_Tb427v10	225745	230093	4349	884.51	4.5457	1.14672	3.28037
Chr3_5A_Tb427v10	267321	271712	4392	890.98	4.6249	1.14766	3.34738
Chr3_5A_Tb427v10	292003	296368	4366	893.74	4.75591	1.1503	3.46228
Chr3_5A_Tb427v10	331920	336265	4346	890.26	4.36669	1.14226	3.12096
Chr3_5A_Tb427v10	422841	427196	4356	892.88	4.80382	1.15162	3.50601
Chr3_5A_Tb427v10	458192	462581	4390	890.54	4.61914	1.14785	3.34405
Chr3_5A_Tb427v10	478470	482864	4395	889.84	4.6729	1.149	3.39059
Chr3_5B_Tb427v10	20976	25345	4370	890.98	4.75567	1.15047	3.46233
Chr3_core_Tb427v10	761572	765908	4337	896.44	4.56042	1.146	3.29269
Chr3_core_Tb427v10	774228	774773	546	542.71	3.2162	1.15013	2.07105
Chr3_core_Tb427v10	985836	986827	992	439.63	4.2548	1.20527	3.00879
Chr3_core_Tb427v10	1417362	1419147	1786	889.34	7.48909	1.19936	5.93777
Chr4_3A_Tb427v10	13380	17754	4375	889.18	4.63039	1.14805	3.35168
Chr4_3A_Tb427v10	43201	47572	4372	888.18	4.81685	1.15219	3.51673
Chr4_3A_Tb427v10	58826	59563	738	417.92	27.468	1.74124	25.6821
Chr4_3A_Tb427v10	77736	82101	4366	891.6	4.82745	1.15215	3.52632
Chr4_3A_Tb427v10	130308	134597	4290	882.64	4.49848	1.14576	3.23597
Chr4_3A_Tb427v10	147990	149290	1301	382.54	18.2345	1.59419	16.4896
Chr4_3A_Tb427v10	164083	168424	4342	886.31	4.44989	1.14431	3.193
Chr4_3A_Tb427v10	211124	215376	4253	872.25	4.26923	1.14119	3.0275
Chr4_3A_Tb427v10	432734	437099	4366	885.48	4.79126	1.15199	3.49786
Chr4_3A_Tb427v10	440416	441653	1238	526.35	26.1181	1.62822	24.2995
Chr4_3A_Tb427v10	549078	553420	4343	882.14	4.54024	1.14667	3.27325
Chr4_3A_Tb427v10	642812	647573	4762	883.38	4.6775	1.14956	3.39327
Chr4_3A_Tb427v10	715250	719625	4376	890.53	4.558	1.14653	3.29267
Chr4_3A_Tb427v10	746248	750650	4403	891.1	4.71637	1.14991	3.43118
Chr4_3A_Tb427v10	827332	831706	4375	897.76	4.78414	1.15073	3.48902
Chr4_3A_Tb427v10	865972	866614	643	393.19	15.2437	1.51925	13.5172
Chr4_3A_Tb427v10	874472	878843	4372	897.87	4.74828	1.14988	3.45635
Chr4_3A_Tb427v10	899529	909158	9630	902.58	4.72751	1.14905	3.43863
Chr4_3A_Tb427v10	922899	930502	7604	768.29	49.4043	1.78767	47.4447
Chr4_3B_Tb427v10	3675	4698	1024	382.38	18.0132	1.59352	16.2515
Chr4_3B_Tb427v10	22162	22869	708	443.34	34.2827	1.8469	32.4363
Chr4_3B_Tb427v10	101798	106175	4378	883.37	4.51947	1.14605	3.25426
Chr4_3B_Tb427v10	138799	148459	9661	889.07	4.60921	1.14749	3.33335
Chr4_3B_Tb427v10	192777	197104	4328	891.92	4.64514	1.14823	3.36726
Chr4_3B_Tb427v10	255279	259645	4367	887.57	4.61276	1.14782	3.33662
Chr4_5A_Tb427v10	22760	27674	4915	877.58	4.37538	1.14319	3.12309
Chr4_core_Tb427v10	440786	443463	2678	897.24	4.37472	1.14199	3.13247
Chr4_core_Tb427v10	444722	445226	505	896.95	4.79936	1.15098	3.49833
Chr4_core_Tb427v10	446497	447862	1366	886.72	4.41533	1.14392	3.16923
Chr4_core_Tb427v10	449113	451056	1944	898.69	4.95262	1.15427	3.63676
Chr4_core_Tb427v10	859627	861183	1557	655.2	8.76965	1.25756	7.23736
Chr4_core_Tb427v10	1322233	1323924	1692	477.23	10.7109	1.36319	9.12727
Chr4_core_Tb427v10	1407352	1411713	4362	894.01	4.67204	1.14851	3.3886
Chr5_3A_Tb427v10	76046	77415	1370	543.24	70.3929	2.26213	68.3637
Chr5_3A_Tb427v10	129125	130125	1001	307.27	4.42332	1.25541	3.15769
Chr5_3A_Tb427v10	161838	166209	4372	885.91	4.55815	1.14674	3.29006
Chr5_3A_Tb427v10	184475	188862	4388	888.77	4.60958	1.1478	3.33669
Chr5_3A_Tb427v10	256572	260941	4370	885.26	4.5967	1.14782	3.32576
Chr5_3A_Tb427v10	293079	293856	778	433.85	31.9632	1.80744	30.1445
Chr5_3A_Tb427v10	310709	311831	1123	543.17	69.7399	2.26186	67.7056
Chr5_3A_Tb427v10	389578	393948	4371	890.96	4.66008	1.14856	3.38054
Chr5_3A_Tb427v10	457759	458260	502	336.56	9.30288	1.40306	7.70798
Chr5_3A_Tb427v10	511251	515607	4357	890.25	4.88939	1.15346	3.57814
Chr5_3A_Tb427v10	521863	526211	4349	881.12	4.70704	1.15054	3.421
Chr5_3A_Tb427v10	529462	533825	4364	872.98	4.57272	1.1484	3.30418
Chr5_3A_Tb427v10	537850	539172	1323	683.66	13.1451	1.31565	11.6016
Chr5_3B_Tb427v10	36002	37256	1255	347.36	4.9186	1.2561	3.60155
Chr5_3B_Tb427v10	147344	151679	4336	880.11	4.53735	1.14668	3.26726
Chr5_3B_Tb427v10	168409	169632	1224	432.01	31.2427	1.79981	29.4126
Chr5_3B_Tb427v10	227016	231229	4214	891.94	4.74924	1.15057	3.4599
Chr5_3B_Tb427v10	305396	308156	2761	876.3	4.68708	1.15094	3.40993
Chr5_3B_Tb427v10	360541	364695	4155	877.5	4.37226	1.14349	3.1256
Chr5_core_Tb427v10	908	5672	4765	835.96	12.954	1.29834	11.2729
Chr5_core_Tb427v10	12583	17029	4447	883.47	4.69107	1.15009	3.41147
Chr5_core_Tb427v10	688820	693133	4314	886.51	4.64675	1.14893	3.37149
Chr5_core_Tb427v10	742093	746448	4356	887.51	4.63177	1.14809	3.35217
Chr6_3A_Tb427v10	22390	27096	4707	888.85	4.5461	1.14612	3.27565
Chr6_3A_Tb427v10	42575	46943	4369	888	4.5738	1.14696	3.30292
Chr6_3A_Tb427v10	110008	110769	762	434.69	32.0985	1.81094	30.2809
Chr6_3A_Tb427v10	180245	184594	4350	889.05	4.5666	1.14693	3.30067
Chr6_3A_Tb427v10	195321	196284	964	484.56	48.8561	2.01822	46.9615
Chr6_3A_Tb427v10	239771	244105	4335	889.17	4.78495	1.15144	3.48916
Chr6_3A_Tb427v10	335376	336869	1494	621.14	25.3626	1.55569	23.5433
Chr6_3A_Tb427v10	363209	367614	4406	885.99	4.61731	1.14821	3.34471
Chr6_3A_Tb427v10	444995	446866	1872	879.62	5.01912	1.15733	3.69479
Chr6_3A_Tb427v10	480783	485124	4342	881.2	4.60006	1.14785	3.32306
Chr6_3A_Tb427v10	609851	614188	4338	883.99	4.55475	1.14707	3.28926
Chr6_3A_Tb427v10	658831	668451	9621	884.09	4.63009	1.14861	3.35453
Chr6_3A_Tb427v10	707070	711441	4372	891.52	4.79701	1.15162	3.50172
Chr6_3A_Tb427v10	775947	782486	6540	718.1	117.696	2.69124	115.314
Chr6_3A_Tb427v10	835640	836659	1020	532.23	66.6682	2.2164	64.6756
Chr6_3A_Tb427v10	842303	842835	533	336.12	9.13382	1.40123	7.53539
Chr6_3A_Tb427v10	857129	861905	4777	743.54	70.5578	2.06557	68.472
Chr6_3A_Tb427v10	888638	893037	4400	885.22	4.54721	1.14693	3.2851
Chr6_3A_Tb427v10	903481	904063	583	350.98	11.5993	1.463	9.92773
Chr6_3A_Tb427v10	968619	972971	4353	880.33	4.34848	1.14307	3.11201
Chr6_3A_Tb427v10	1043107	1047433	4327	871.63	4.40454	1.1447	3.15511
Chr6_3A_Tb427v10	1069503	1074387	4885	870.44	4.32281	1.14217	3.0751
Chr6_3A_Tb427v10	1084874	1085375	502	361.92	13.7403	1.5085	12.0361
Chr6_3A_Tb427v10	1189447	1190065	619	883.72	4.63415	1.14863	3.35494
Chr6_3A_Tb427v10	1193327	1194063	737	386.61	19.1497	1.60601	17.4009
Chr6_3A_Tb427v10	1200524	1209503	8980	407.12	26.6633	1.69635	24.912
Chr6_3A_Tb427v10	1240622	1241164	543	339.07	9.79695	1.41349	8.20946
Chr6_3B_Tb427v10	12403	16775	4373	896.77	4.83147	1.15188	3.53057
Chr6_3B_Tb427v10	27533	28193	661	366.33	14.8461	1.52682	13.1576
Chr6_3B_Tb427v10	52882	53947	1066	874.39	4.486	1.14599	3.22029
Chr6_3B_Tb427v10	108410	112784	4375	885.09	4.47273	1.14514	3.21618
Chr6_3B_Tb427v10	164134	168457	4324	886.99	4.53261	1.14617	3.26806
Chr6_3B_Tb427v10	278247	282637	4391	889.6	4.57289	1.14682	3.30286
Chr6_3B_Tb427v10	288915	292717	3803	892.28	4.58712	1.14675	3.31281
Chr6_3B_Tb427v10	331031	335406	4376	900.75	4.78468	1.15035	3.48844
Chr6_3B_Tb427v10	399576	400283	708	407.19	17.2465	1.55055	15.5135
Chr6_3B_Tb427v10	449986	454728	4743	882.74	4.8613	1.15321	3.55296
Chr6_3B_Tb427v10	476643	480955	4313	883.78	4.68926	1.14951	3.40284
Chr6_3B_Tb427v10	495952	496663	712	506.15	5.3749	1.22079	4.01535
Chr6_3B_Tb427v10	500809	519431	18623	837.91	38.9225	1.63113	37.0044
Chr6_3B_Tb427v10	523198	529439	6242	874.46	4.38346	1.14374	3.13265
Chr6_3B_Tb427v10	585453	589726	4274	876.92	4.27062	1.14111	3.03436
Chr6_3B_Tb427v10	676736	681108	4373	876	4.45867	1.14574	3.20499
Chr6_3B_Tb427v10	736038	740389	4352	881.39	4.44029	1.14441	3.18145
Chr6_3B_Tb427v10	754652	759422	4771	878.54	4.51048	1.14621	3.24468
Chr6_3B_Tb427v10	1016705	1021062	4358	891	4.52158	1.14569	3.25951
Chr6_core_Tb427v10	877378	885305	7928	863.15	4.1754	1.13991	2.94443
Chr7_5A_Tb427v10	96	2648	2553	880.94	18.8841	1.36976	17.1164
Chr7_5A_Tb427v10	6360	13345	6986	687.99	123.39	2.82785	120.919
Chr7_5A_Tb427v10	17090	21483	4394	881.24	4.55396	1.14708	3.28623
Chr7_5A_Tb427v10	26380	31125	4746	873.9	4.41414	1.14467	3.16153
Chr7_5A_Tb427v10	52688	57035	4348	875.35	4.44845	1.14546	3.19394
Chr7_5A_Tb427v10	99370	103725	4356	880.63	4.64584	1.14949	3.37036
Chr7_5A_Tb427v10	182914	187294	4381	879.34	4.65803	1.14953	3.3765
Chr7_5A_Tb427v10	249110	256915	7806	796.99	84.4766	2.16632	82.3716
Chr7_5A_Tb427v10	283164	288134	4971	878.62	4.71325	1.1507	3.42513
Chr7_5A_Tb427v10	311895	316287	4393	883.71	4.55503	1.14679	3.28574
Chr7_5A_Tb427v10	333195	337501	4307	877.96	4.33508	1.14247	3.09086
Chr7_5A_Tb427v10	376819	378501	1683	640.9	42.7288	1.77114	40.8351
Chr7_5A_Tb427v10	530357	534702	4346	874.52	4.23704	1.14065	3.00487
Chr7_5A_Tb427v10	545359	551791	6433	684.39	75.5706	2.20094	73.491
Chr7_5A_Tb427v10	574378	576699	2322	874.86	4.2499	1.14073	3.01137
Chr7_5A_Tb427v10	594742	599479	4738	864.6	4.45143	1.14705	3.19625
Chr7_5A_Tb427v10	639047	639600	554	332.14	8.56084	1.3847	6.9949
Chr7_5A_Tb427v10	643078	643631	554	332.14	8.56084	1.3847	6.9949
Chr7_5A_Tb427v10	647109	647662	554	332.14	8.56084	1.3847	6.9949
Chr7_5A_Tb427v10	709412	710564	1153	324.94	7.31231	1.35479	5.77677
Chr7_5A_Tb427v10	726888	731525	4638	874.4	4.36862	1.14347	3.11925
Chr7_5A_Tb427v10	755164	757641	2478	500.95	52.0725	2.08638	50.128
Chr7_5A_Tb427v10	849374	853710	4337	868.5	4.38965	1.14437	3.13697
Chr7_core_Tb427v10	1777816	1781310	3495	863.17	4.22918	1.14122	2.99446
Chr7_core_Tb427v10	1791815	1796466	4652	933.46	7.79184	1.20232	6.1887
Chr7_core_Tb427v10	2122499	2126831	4333	628.75	7.83834	1.24714	6.3692
Chr7_core_Tb427v10	2220038	2220672	635	651.86	2.59115	1.11683	1.47931
Chr7_core_Tb427v10	2258235	2259143	909	542.16	2.96198	1.14171	1.8324
Chr7_core_Tb427v10	2274226	2274732	507	534.23	2.74438	1.13533	1.62583
Chr7_core_Tb427v10	2284366	2285408	1043	645.79	2.65339	1.11934	1.5387
Chr7_core_Tb427v10	2288316	2289159	844	848.72	3.14713	1.11629	2.00222
Chr8_3A_Tb427v10	12931	17369	4439	897.38	4.65957	1.14792	3.3781
Chr8_3A_Tb427v10	46399	47719	1321	643.21	2.61297	1.1183	1.50014
Chr8_3A_Tb427v10	51667	52192	526	547.8	2.92434	1.13979	1.79718
Chr8_3A_Tb427v10	70329	74703	4375	885.01	4.58027	1.14711	3.30618
Chr8_3A_Tb427v10	145124	154259	9136	874.62	4.60286	1.14893	3.3306
Chr8_3A_Tb427v10	201587	205960	4374	888.41	4.56541	1.14704	3.30087
Chr8_3A_Tb427v10	245244	249592	4349	881.09	4.23073	1.13998	3.00031
Chr8_3A_Tb427v10	281438	283331	1894	666.57	101.003	2.47925	98.6745
Chr8_3A_Tb427v10	319558	320680	1123	515.55	59.9108	2.14706	57.9498
Chr8_3A_Tb427v10	339247	344022	4776	885.87	4.64776	1.14855	3.36336
Chr8_3A_Tb427v10	366665	368374	1710	597.65	3.84983	1.16081	2.63681
Chr8_3A_Tb427v10	420026	420794	769	669.72	2.87964	1.1242	1.75474
Chr8_3A_Tb427v10	432337	433269	933	621.68	2.75937	1.12545	1.64011
Chr8_3A_Tb427v10	441932	443066	1135	641.35	3.21029	1.13727	2.06043
Chr8_3A_Tb427v10	451950	454013	2064	532.17	2.74911	1.13572	1.63012
Chr8_3A_Tb427v10	465933	466989	1057	652.38	3.02632	1.13088	1.89322
Chr8_3A_Tb427v10	481632	482787	1156	640.1	3.63923	1.14967	2.44669
Chr8_3B_Tb427v10	14296	16395	2100	664.65	68.8101	2.0991	66.7272
Chr8_3B_Tb427v10	19770	20416	647	610.79	21.9294	1.48222	20.1811
Chr8_5A_Tb427v10	23296	25441	2146	531.14	2.96625	1.14341	1.83553
Chr8_5A_Tb427v10	35072	36188	1117	645.41	3.11645	1.1342	1.97597
Chr8_5A_Tb427v10	46051	46752	702	697.23	2.67506	1.11525	1.55962
Chr8_5A_Tb427v10	62281	66641	4361	882.64	4.59732	1.14795	3.32389
Chr8_5A_Tb427v10	124315	128682	4368	893.79	4.76231	1.15052	3.46941
Chr8_5A_Tb427v10	155962	160336	4375	880.97	4.53968	1.14686	3.27619
Chr8_5A_Tb427v10	185887	190225	4339	875.41	4.33088	1.14274	3.08911
Chr8_5A_Tb427v10	259904	264271	4368	884.56	4.60028	1.14778	3.32552
Chr8_5A_Tb427v10	345322	350233	4912	897.06	5.12001	1.15878	3.78604
Chr8_5A_Tb427v10	384070	388416	4347	880.82	4.59	1.14821	3.32146
Chr8_5A_Tb427v10	437832	442156	4325	880.47	4.46179	1.14513	3.20389
Chr8_5A_Tb427v10	469065	473413	4349	886.41	4.59758	1.14777	3.3263
Chr8_5A_Tb427v10	582622	586643	4022	880.78	4.5195	1.14639	3.2547
Chr8_5A_Tb427v10	612840	613525	686	392.05	20.9287	1.6337	19.204
Chr8_5A_Tb427v10	628565	632931	4367	875.79	4.48988	1.14632	3.23134
Chr8_5A_Tb427v10	641611	652326	10716	615.55	99.086	2.5627	96.5098
Chr8_5A_Tb427v10	661733	668235	6503	691.44	124.252	2.77404	121.489
Chr8_5A_Tb427v10	694227	698603	4377	872.34	4.30134	1.1422	3.06094
Chr8_5A_Tb427v10	736266	740735	4470	878.15	4.46287	1.14536	3.2056
Chr8_5B_Tb427v10	71869	76246	4378	889.62	4.68636	1.14941	3.40394
Chr8_5B_Tb427v10	106496	107473	978	524.19	9.36482	1.31319	7.82535
Chr8_5B_Tb427v10	111831	116968	5138	720.09	34.4153	1.63692	32.546
Chr8_5B_Tb427v10	247857	248372	516	352.52	12.0178	1.46941	10.3567
Chr8_5B_Tb427v10	251420	252516	1097	526.03	64.3097	2.19059	62.3166
Chr8_5B_Tb427v10	264025	268356	4332	881.18	4.65163	1.14957	3.37696
Chr8_5B_Tb427v10	297288	301659	4372	882.91	4.56089	1.14712	3.29372
Chr8_5B_Tb427v10	311713	312625	913	471.49	44.6989	1.96392	42.8267
Chr8_5B_Tb427v10	318904	319832	929	438.74	34.1258	1.82778	32.3069
Chr8_5B_Tb427v10	395009	399365	4357	879.85	4.72783	1.15111	3.4407
Chr8_5B_Tb427v10	430308	432006	1699	881.57	4.68505	1.15018	3.40368
Chr8_5B_Tb427v10	469755	474105	4351	884.19	4.69719	1.15013	3.41242
Chr8_5B_Tb427v10	615737	620402	4666	891.25	4.70082	1.14938	3.41528
Chr8_5B_Tb427v10	627925	628590	666	668.73	2.99766	1.12796	1.8666
Chr8_5B_Tb427v10	720120	724471	4352	884.44	4.48107	1.14487	3.21546
Chr8_5B_Tb427v10	759159	763360	4202	876.06	4.23323	1.14011	2.99679
Chr8_5B_Tb427v10	781954	786338	4385	878.82	4.46229	1.14532	3.20632
Chr8_core_Tb427v10	309928	316184	6257	825.74	6.34941	1.19037	4.87492
Chr8_core_Tb427v10	318036	327444	9409	829.88	5.99701	1.1826	4.56301
Chr8_core_Tb427v10	2125444	2127784	2341	983.25	7.37667	1.19061	5.80642
Chr8_core_Tb427v10	2129212	2133922	4711	885.57	4.40626	1.14334	3.15535
Chr9_3A_Tb427v10	63606	67965	4360	882.74	4.42821	1.14419	3.1748
Chr9_3A_Tb427v10	83739	88522	4784	863.04	4.39702	1.14614	3.14686
Chr9_3A_Tb427v10	111283	116731	5449	887.21	4.49351	1.14536	3.23412
Chr9_3A_Tb427v10	176160	180798	4639	879.25	4.55938	1.14717	3.28818
Chr9_3A_Tb427v10	208991	213323	4333	884.06	4.5654	1.14722	3.2965
Chr9_3A_Tb427v10	271226	275577	4352	881.09	4.51102	1.14606	3.24625
Chr9_3A_Tb427v10	325288	329649	4362	877.78	4.55986	1.14777	3.29396
Chr9_3A_Tb427v10	351769	356123	4355	879.4	4.46891	1.1457	3.21645
Chr9_3A_Tb427v10	424016	428359	4344	883.39	4.3934	1.14326	3.1446
Chr9_3A_Tb427v10	439571	440162	592	370.28	15.5255	1.54324	13.809
Chr9_3A_Tb427v10	454389	458742	4354	882.36	4.47482	1.14527	3.21662
Chr9_3A_Tb427v10	486216	490562	4347	884.39	4.63941	1.14868	3.36184
Chr9_3A_Tb427v10	547046	548635	1590	880.12	4.42534	1.14441	3.17256
Chr9_3A_Tb427v10	552384	553974	1591	880.09	4.42001	1.14429	3.16791
Chr9_3A_Tb427v10	568245	572589	4345	876.1	4.29332	1.14161	3.05222
Chr9_3A_Tb427v10	587330	591672	4343	874.96	4.2685	1.14102	3.02778
Chr9_3A_Tb427v10	627406	631750	4345	872.68	4.28973	1.14145	3.04449
Chr9_3A_Tb427v10	661549	665914	4366	882.82	4.44751	1.1441	3.18616
Chr9_3A_Tb427v10	718589	722913	4325	887.06	4.65294	1.14878	3.37338
Chr9_3A_Tb427v10	737076	741417	4342	891.4	4.64775	1.14816	3.36675
Chr9_3A_Tb427v10	777586	781931	4346	881.77	4.33416	1.14233	3.09257
Chr9_3A_Tb427v10	945705	950031	4327	867.61	4.07456	1.13743	2.85805
Chr9_3A_Tb427v10	971164	975499	4336	871.3	4.09943	1.13768	2.88002
Chr9_3A_Tb427v10	985109	985826	718	563.8	2.55145	1.12498	1.44129
Chr9_3A_Tb427v10	1034262	1038624	4363	878.9	4.53562	1.14688	3.2694
Chr9_3A_Tb427v10	1048483	1052840	4358	877.25	4.40501	1.14391	3.14964
Chr9_3A_Tb427v10	1072849	1077217	4369	871.35	4.35478	1.14344	3.10761
Chr9_3A_Tb427v10	1096299	1100625	4327	875.07	4.346	1.14302	3.10168
Chr9_3A_Tb427v10	1155342	1155861	520	339.36	9.87414	1.41471	8.29812
Chr9_3A_Tb427v10	1195302	1199677	4376	886.26	4.69248	1.1498	3.40915
Chr9_3A_Tb427v10	1210073	1214438	4366	880.65	4.54751	1.14703	3.28109
Chr9_3A_Tb427v10	1256652	1261579	4928	875.62	4.38861	1.14373	3.13889
Chr9_3A_Tb427v10	1287098	1290991	3894	866.02	4.1904	1.14028	2.96276
Chr9_3A_Tb427v10	1305570	1307197	1628	641.76	97.3583	2.47083	95.0224
Chr9_3A_Tb427v10	1309638	1311715	2078	877.67	4.47612	1.14601	3.22291
Chr9_3A_Tb427v10	1325704	1330078	4375	878.57	4.5281	1.14664	3.26313
Chr9_3A_Tb427v10	1393793	1398595	4803	875.63	4.84554	1.15467	3.54238
Chr9_3A_Tb427v10	1475279	1479634	4356	891.86	4.71653	1.14975	3.43084
Chr9_3A_Tb427v10	1484695	1485483	789	563.27	5.34422	1.20554	3.99752
Chr9_3B_Tb427v10	38117	38870	754	422.52	28.5807	1.76037	26.77
Chr9_3B_Tb427v10	51776	56139	4364	881.03	4.35097	1.14256	3.10476
Chr9_3B_Tb427v10	84034	88969	4936	874.06	4.31521	1.14243	3.07479
Chr9_3B_Tb427v10	105137	109808	4672	881.63	4.46766	1.14484	3.20314
Chr9_3B_Tb427v10	143628	145771	2144	502.38	53.8774	2.09231	51.9224
Chr9_3B_Tb427v10	224100	225406	1307	890.27	4.85196	1.15299	3.55033
Chr9_3B_Tb427v10	253027	257762	4736	881.56	4.59728	1.1479	3.32389
Chr9_3B_Tb427v10	279596	284326	4731	872.91	4.78617	1.15355	3.49592
Chr9_3B_Tb427v10	371925	376271	4347	883.38	4.47625	1.14522	3.21704
Chr9_3B_Tb427v10	403844	408234	4391	882.16	4.59636	1.14778	3.32024
Chr9_3B_Tb427v10	481319	485710	4392	889.09	4.7634	1.15073	3.46656
Chr9_3B_Tb427v10	502704	505952	3249	623.87	93.1038	2.51959	90.9489
Chr9_3B_Tb427v10	510767	512645	1879	606.06	4.61838	1.18372	3.3329
Chr9_5A_Tb427v10	10221	14556	4336	882.77	4.55981	1.14674	3.2865
Chr9_5A_Tb427v10	87154	91464	4311	883.42	4.64499	1.14893	3.36722
Chr9_5A_Tb427v10	150246	154572	4327	881.21	4.52652	1.14643	3.26018
Chr9_5A_Tb427v10	182163	184017	1855	878.11	4.72373	1.15103	3.43807
Chr9_5A_Tb427v10	327413	331801	4389	887.43	4.5527	1.14664	3.28537
Chr9_5B_Tb427v10	51100	52750	1651	560.24	78.398	2.33279	76.3197
Chr9_5B_Tb427v10	55417	71467	16051	720.62	124.938	2.80021	122.478
Chr9_core_Tb427v10	119644	123958	4315	888.91	4.76496	1.15104	3.47039
Chr9_core_Tb427v10	161491	163876	2386	861.71	4.3605	1.1445	3.11146
Chr9_core_Tb427v10	357853	358412	560	328.24	3.128	1.19426	1.9906
Chr9_core_Tb427v10	455863	457283	1421	813.27	3.47975	1.12883	2.3159
Chr9_core_Tb427v10	859239	863626	4388	897.5	4.84897	1.15192	3.54348
Chr9_core_Tb427v10	1999224	2002947	3724	892.71	6.20334	1.17965	4.74045
Chr9_core_Tb427v10	2010479	2016719	6241	865.39	5.66301	1.17148	4.26456
Chr9_core_Tb427v10	2109380	2113735	4356	896.02	4.71139	1.14918	3.42328
Tb427VSG-1117_unitig_Tb427v10	1	4853	4853	705.93	101.526	2.53459	99.2231
Tb427VSG-1117_unitig_Tb427v10	8082	10816	2735	869.83	13.2502	1.29193	11.5513
Tb427VSG-1387_unitig_Tb427v10	31	14586	14556	739.13	140.375	2.96834	137.653
Tb427VSG-1849_unitig_Tb427v10	22	15233	15212	881.05	23.2667	1.43761	21.5524
Tb427VSG-1849_unitig_Tb427v10	21789	22756	968	646.16	7.58813	1.24343	6.08538
Tb427VSG-1963_unitig_Tb427v10	1	5479	5479	704.51	104.997	2.56861	102.711
Tb427VSG-1963_unitig_Tb427v10	7805	10038	2234	857.01	11.7275	1.26385	10.1084
Tb427VSG-1_unitig_Tb427v10	1	3994	3994	745.57	49.4296	1.80598	47.4711
Tb427VSG-1_unitig_Tb427v10	7672	9933	2262	606.72	25.3788	1.55743	23.5905
Tb427VSG-2061_unitig_Tb427v10	14469	20798	6330	632.66	31.072	1.62301	29.2524
Tb427VSG-2075_unitig_Tb427v10	1	5312	5312	806.76	46.9043	1.75085	44.9754
Tb427VSG-2075_unitig_Tb427v10	9770	14989	5220	818.25	22.8489	1.43502	21.0265
Tb427VSG-23_unitig_Tb427v10	11	13013	13003	875.78	23.5424	1.44246	21.8019
Tb427VSG-23_unitig_Tb427v10	18515	24309	5795	911.84	15.3874	1.30465	13.687
Tb427VSG-3039_unitig_Tb427v10	1	4798	4798	719.97	136.41	2.92038	133.596
Tb427VSG-3338_unitig_Tb427v10	1	6437	6437	715.95	123.489	2.78014	121.028
Tb427VSG-3338_unitig_Tb427v10	9627	11195	1569	823.3	20.4353	1.38388	18.7087
Tb427VSG-3340_unitig_Tb427v10	1	11836	11836	802.03	31.3965	1.55465	29.532
Tb427VSG-3340_unitig_Tb427v10	14897	18820	3924	700.73	30.5853	1.58409	28.7571
Tb427VSG-365_unitig_Tb427v10	1	6227	6227	677.34	116.771	2.77188	114.412
Tb427VSG-365_unitig_Tb427v10	9668	12990	3323	767.97	34.704	1.59079	32.8584
Tb427VSG-374_unitig_Tb427v10	352	4211	3860	679.33	106.788	2.61052	104.439
Tb427VSG-3777_unitig_Tb427v10	10	2745	2736	574.78	79.4353	2.39322	77.3549
Tb427VSG-3777_unitig_Tb427v10	5822	6548	727	631.82	28.8904	1.57083	27.0842
Tb427VSG-416_unitig_Tb427v10	14	14048	14035	798.67	55.7014	1.88904	53.686
Tb427VSG-416_unitig_Tb427v10	17461	18217	757	699.72	10.6407	1.28715	8.97283
Tb427VSG-417_unitig_Tb427v10	220	3361	3142	655.58	44.7553	1.81291	42.8418
Tb427VSG-417_unitig_Tb427v10	7031	8726	1696	724.87	27.0893	1.53538	25.2753
Tb427VSG-444_unitig_Tb427v10	22	14933	14912	959.37	8.56463	1.21354	6.91934
Tb427VSG-444_unitig_Tb427v10	18094	19577	1484	740.85	37.3228	1.6478	35.4395
Tb427VSG-504_unitig_Tb427v10	1	610	610	387.71	18.7024	1.60301	16.9479
Tb427VSG-504_unitig_Tb427v10	7731	14800	7070	673.98	47.8246	1.84821	45.8788
Tb427VSG-507_unitig_Tb427v10	25	13162	13138	852.91	28.2133	1.51146	26.418
Tb427VSG-507_unitig_Tb427v10	17486	24215	6730	631.53	37.9675	1.69962	36.0897
Tb427VSG-542_unitig_Tb427v10	1	9092	9092	721.82	116.947	2.70243	114.498
Tb427VSG-575_unitig_Tb427v10	9	12152	12144	896.29	15.42	1.31907	13.6647
Tb427VSG-575_unitig_Tb427v10	15909	23400	7492	816.04	23.2119	1.43352	21.4097
Tb427VSG-600_unitig_Tb427v10	1	3668	3668	653.55	111.112	2.72067	108.759
Tb427VSG-600_unitig_Tb427v10	7069	7682	614	657.68	23.4627	1.51632	21.6859
Tb427VSG-615_unitig_Tb427v10	1	5167	5167	672.68	118.613	2.80014	116.233
Tb427VSG-615_unitig_Tb427v10	9160	10488	1329	754.4	5.56418	1.18187	4.18458
Tb427VSG-618_unitig_Tb427v10	1	13741	13741	909.81	16.5608	1.32845	14.7991
Tb427VSG-618_unitig_Tb427v10	17964	22148	4185	743.45	21.8978	1.43224	20.1395
Tb427VSG-620_unitig_Tb427v10	1	16921	16921	849.96	48.536	1.74994	46.5276
Tb427VSG-620_unitig_Tb427v10	20088	21556	1469	612.62	16.1922	1.42682	14.4536
Tb427VSG-622_unitig_Tb427v10	52	9502	9451	719.6	139.891	2.98474	137.096
Tb427VSG-622_unitig_Tb427v10	13374	17083	3710	641.06	26.724	1.53046	24.9369
Tb427VSG-637_unitig_Tb427v10	1	6497	6497	887.17	13.0665	1.28918	11.3597
Tb427VSG-637_unitig_Tb427v10	9707	11148	1442	694.36	23.1705	1.45281	21.418
Tb427VSG-646_unitig_Tb427v10	1	9889	9889	763.44	43.3257	1.72502	41.4462
Tb427VSG-647_unitig_Tb427v10	3	6199	6197	889.13	13.8506	1.30049	12.1776
Tb427VSG-647_unitig_Tb427v10	8728	10424	1697	766.5	19.3605	1.40151	17.5759
Tb427VSG-662_unitig_Tb427v10	1	11357	11357	653.34	111.403	2.6975	109.066
Tb427VSG-666_unitig_Tb427v10	10	13280	13271	852.54	22.4149	1.41905	20.6024
Tb427VSG-666_unitig_Tb427v10	15903	19799	3897	672.38	108.466	2.64337	106.123
Tb427VSG-671_unitig_Tb427v10	26	23627	23602	924.3	8.38705	1.21382	6.78059
Tb427VSG-671_unitig_Tb427v10	27643	31578	3936	680.58	17.7882	1.40765	16.0925
Tb427VSG-717_unitig_Tb427v10	1	8967	8967	813.35	46.1966	1.75113	44.2602
Tb427VSG-717_unitig_Tb427v10	13339	14796	1458	793.43	8.11255	1.21992	6.61938
Tb427VSG-775_unitig_Tb427v10	5540	8063	2524	666.31	101.217	2.53867	98.8864
Tb427VSG-775_unitig_Tb427v10	11171	14170	3000	842.82	18.2028	1.35646	16.4782
Tb427VSG-826_unitig_Tb427v10	42	7281	7240	900.55	9.55468	1.23488	7.91178
Tb427VSG19_unitig_Tb427v10	13	17835	17823	896.51	25.5788	1.44995	23.8126
Tb427VSG19_unitig_Tb427v10	21551	22127	577	418.41	22.3419	1.63778	20.6079
unitig_104_Tb427v10	3095	5231	2137	735.66	44.8795	1.76064	42.9484
unitig_148_Tb427v10	3638	5239	1602	732.07	3.07868	1.1238	1.93964
unitig_148_Tb427v10	13984	16240	2257	670.38	3.13235	1.13106	1.98835
unitig_148_Tb427v10	24205	24763	559	732.82	3.08833	1.12397	1.95037
unitig_148_Tb427v10	25939	27561	1623	707.54	2.89843	1.12127	1.77217
unitig_148_Tb427v10	31872	33291	1420	680.48	3.30749	1.13492	2.15114
unitig_148_Tb427v10	42565	44820	2256	751.75	3.25614	1.12698	2.1072
unitig_148_Tb427v10	47693	49996	2304	672.11	3.07336	1.12934	1.93553
unitig_150_Tb427v10	86	830	745	420.6	28.8717	1.75238	27.0652
unitig_150_Tb427v10	6255	7177	923	892.32	5.09102	1.15673	3.74246
unitig_166_Tb427v10	6399	8727	2329	942.52	5.88818	1.16719	4.45476
unitig_166_Tb427v10	10913	12743	1831	770.15	3.49657	1.13165	2.32576
unitig_166_Tb427v10	22118	24220	2103	755.49	3.28109	1.12776	2.13367
unitig_166_Tb427v10	31210	35842	4633	947.3	6.0771	1.17135	4.62765
unitig_166_Tb427v10	38413	39919	1507	776.2	3.57447	1.13375	2.40708
unitig_166_Tb427v10	55660	56756	1097	916.4	5.27975	1.15673	3.91262
unitig_166_Tb427v10	61003	63526	2524	663.12	2.88849	1.1247	1.76141
unitig_166_Tb427v10	66248	68814	2567	760.17	3.87549	1.14269	2.67784
unitig_166_Tb427v10	76967	78745	1779	678.06	3.45843	1.13936	2.29094
unitig_166_Tb427v10	86054	86647	594	766.7	3.35846	1.12834	2.2025
unitig_166_Tb427v10	91629	92159	531	775.25	3.08382	1.12046	1.94789
unitig_166_Tb427v10	96461	97669	1209	784.6	3.1692	1.12224	2.02959
unitig_166_Tb427v10	101868	104414	2547	743.11	3.05179	1.12248	1.91723
unitig_166_Tb427v10	112993	113606	614	779.63	3.22891	1.1243	2.08565
unitig_166_Tb427v10	116659	121547	4889	949.76	6.11631	1.17162	4.66113
unitig_166_Tb427v10	123161	124415	1255	765.21	3.23545	1.12558	2.09123
unitig_168_Tb427v10	11	2826	2816	938.94	6.06381	1.17186	4.61242
unitig_168_Tb427v10	26428	27355	928	774.07	3.15314	1.12189	2.00899
unitig_1692_Tb427v10	460	1142	683	407.47	4.28245	1.21106	3.02911
unitig_1692_Tb427v10	4721	11002	6282	778.7	154.369	3.02494	150.937
unitig_172_Tb427v10	19	14042	14024	955.87	12.9602	1.2732	11.2263
unitig_172_Tb427v10	22085	24639	2555	765.75	3.54606	1.13352	2.37312
unitig_172_Tb427v10	32560	35362	2803	754.34	3.68338	1.13817	2.49695
unitig_172_Tb427v10	44150	45549	1400	772.18	3.26591	1.12534	2.11592
unitig_173_Tb427v10	4573	5414	842	779.87	2.89999	1.11495	1.77364
unitig_173_Tb427v10	14433	16227	1795	752.55	3.31925	1.12915	2.16897
unitig_182_Tb427v10	20400	22718	2319	903.68	5.55017	1.16401	4.16021
unitig_1835_Tb427v10	25078	26721	1644	767.87	3.68956	1.1369	2.5063
unitig_1835_Tb427v10	30144	31239	1096	673.37	3.28588	1.13517	2.13165
unitig_1837_Tb427v10	1358	3508	2151	647.65	2.95661	1.12856	1.82658
unitig_1840_Tb427v10	17821	19995	2175	698.12	3.13434	1.12856	1.99158
unitig_1840_Tb427v10	21493	22944	1452	745.44	2.97547	1.11999	1.84484
unitig_1841_Tb427v10	17077	18686	1610	751.42	3.01359	1.12044	1.87974
unitig_1842_Tb427v10	24418	26107	1690	670.42	3.08298	1.12979	1.9437
unitig_1843_Tb427v10	20322	22043	1722	670.28	3.1045	1.13053	1.96468
unitig_1852_Tb427v10	24091	24693	603	693.54	3.22557	1.13143	2.07628
unitig_1852_Tb427v10	27232	28962	1731	723.96	2.90891	1.11995	1.7818
unitig_1853_Tb427v10	15195	15816	622	687.59	3.46744	1.13923	2.30457
unitig_1853_Tb427v10	24719	25723	1005	758.91	3.60103	1.13505	2.4205
unitig_1853_Tb427v10	29652	31537	1886	771.17	3.4075	1.12898	2.24422
unitig_1853_Tb427v10	63243	65372	2130	739.99	3.03144	1.12216	1.8981
unitig_1853_Tb427v10	74725	75436	712	675.15	3.28325	1.13473	2.12657
unitig_1853_Tb427v10	78169	79468	1300	769	3.8127	1.13974	2.61705
unitig_1858_Tb427v10	16131	18485	2355	765.32	3.18749	1.12422	2.04601
unitig_1858_Tb427v10	23713	24650	938	744.76	3.17464	1.12568	2.03299
unitig_1858_Tb427v10	29651	34568	4918	945.72	5.95248	1.16892	4.51353
unitig_1858_Tb427v10	41305	43169	1865	756.66	3.47593	1.13265	2.30807
unitig_1858_Tb427v10	51010	52893	1884	744.76	3.07896	1.12309	1.94287
unitig_1859_Tb427v10	435	1322	888	693.69	3.08995	1.12791	1.95288
unitig_1859_Tb427v10	25439	26195	757	903.8	4.95954	1.15097	3.62508
unitig_1859_Tb427v10	29403	31182	1780	737.95	2.97243	1.12063	1.84268
unitig_1860_Tb427v10	2965	3724	760	900.15	4.96216	1.15127	3.62755
unitig_1860_Tb427v10	6934	7512	579	733.13	3.03485	1.12286	1.90221
unitig_1870_Tb427v10	26552	28048	1497	335.42	2.92989	1.18281	1.80143
unitig_1891_Tb427v10	2676	4234	1559	324.97	2.89471	1.18416	1.76786
unitig_1891_Tb427v10	30764	32365	1602	340.03	2.87723	1.17965	1.75144
unitig_1897_Tb427v10	4014	5867	1854	754.31	3.47672	1.13309	2.31458
unitig_1897_Tb427v10	30426	30971	546	770.06	3.64305	1.13568	2.46815
unitig_1897_Tb427v10	34565	35520	956	681.53	3.41548	1.13842	2.25654
unitig_1898_Tb427v10	5992	6536	545	767.35	3.53892	1.13326	2.37275
unitig_1898_Tb427v10	10146	11244	1099	670.21	2.98079	1.12692	1.84933
unitig_1899_Tb427v10	19973	22858	2886	747.27	3.31718	1.12926	2.1674
unitig_1899_Tb427v10	24196	26446	2251	685.49	3.29004	1.13407	2.13492
unitig_1899_Tb427v10	34303	34812	510	791.75	4.07002	1.14479	2.86059
unitig_1900_Tb427v10	483	1066	584	666.91	2.44336	1.11048	1.33772
unitig_1900_Tb427v10	2216	4475	2260	667.41	3.34486	1.13737	2.18265
unitig_1900_Tb427v10	12349	12995	647	770.24	3.92154	1.14232	2.71686
unitig_1900_Tb427v10	21165	26193	5029	944.94	6.01896	1.16983	4.57284
unitig_1900_Tb427v10	27861	29937	2077	765.83	3.34403	1.12835	2.19222
unitig_1902_Tb427v10	6520	11551	5032	944.68	6.00247	1.16954	4.55808
unitig_1902_Tb427v10	13444	14585	1142	781.61	3.35958	1.12725	2.20566
unitig_1902_Tb427v10	18550	19652	1103	673.75	3.11455	1.13023	1.97259
unitig_1903_Tb427v10	455	2393	1939	643.28	2.67574	1.12014	1.55971
unitig_1903_Tb427v10	25767	28117	2351	769.8	3.33337	1.12758	2.17898
unitig_1904_Tb427v10	18761	20977	2217	771.42	3.19565	1.12396	2.05265
unitig_1904_Tb427v10	29161	31079	1919	761.83	3.77341	1.13994	2.57916
unitig_1906_Tb427v10	536	2753	2218	751.76	3.80244	1.14166	2.6044
unitig_1906_Tb427v10	9083	13898	4816	950.04	6.1858	1.17292	4.72354
unitig_190_Tb427v10	8814	10172	1359	775.27	3.38823	1.12848	2.23178
unitig_190_Tb427v10	12676	17568	4893	951.11	6.0112	1.16951	4.56783
unitig_190_Tb427v10	25095	26631	1537	753.81	3.1244	1.12333	1.98585
unitig_190_Tb427v10	42218	43541	1324	747.62	3.11472	1.12325	1.97456
unitig_190_Tb427v10	46367	48730	2364	661.78	2.94783	1.12684	1.81866
unitig_190_Tb427v10	53047	54182	1136	909	5.28872	1.15739	3.92026
unitig_1910_Tb427v10	21210	23702	2493	663.85	2.854	1.12345	1.72779
unitig_1910_Tb427v10	29530	30782	1253	666.74	2.50092	1.11238	1.39287
unitig_1911_Tb427v10	1406	3894	2489	654.84	3.01732	1.12918	1.87988
unitig_1911_Tb427v10	9946	10748	803	680.97	2.49842	1.111	1.39048
unitig_1911_Tb427v10	12204	13150	947	679.93	3.05203	1.12803	1.91651
unitig_1912_Tb427v10	6008	6810	803	678.55	2.50452	1.11141	1.39632
unitig_1912_Tb427v10	20846	21383	538	764.44	3.38129	1.12937	2.22647
unitig_191_Tb427v10	26642	31055	4414	928.87	5.89389	1.16973	4.46892
unitig_1930_Tb427v10	16691	17288	598	674.87	3.11763	1.13046	1.97758
unitig_1930_Tb427v10	20894	21424	531	762.35	3.02241	1.12018	1.89107
unitig_1947_Tb427v10	11045	11716	672	341.7	10.1725	1.42445	8.56932
unitig_1947_Tb427v10	16347	18397	2051	381.28	19.4419	1.58826	17.7502
unitig_1960_Tb427v10	3180	4595	1416	904.37	4.93009	1.14997	3.60037
unitig_1960_Tb427v10	10713	11414	702	689.72	3.57249	1.14149	2.39474
unitig_1960_Tb427v10	14844	16832	1989	755.1	3.66505	1.13805	2.48254
unitig_1962_Tb427v10	1114	2471	1358	911.84	4.84328	1.14787	3.5219
unitig_1962_Tb427v10	8627	9353	727	686.52	3.53115	1.14069	2.35655
unitig_1962_Tb427v10	12774	14446	1673	770.65	3.39186	1.12945	2.23678
unitig_1962_Tb427v10	23942	25423	1482	759.19	3.15331	1.12402	2.01309
unitig_1967_Tb427v10	2329	3844	1516	756.08	3.11073	1.12311	1.97247
unitig_1969_Tb427v10	18829	21849	3021	741.2	4.01627	1.14739	2.79247
unitig_1973_Tb427v10	12865	15853	2989	738.6	4.12331	1.15103	2.89743
unitig_1976_Tb427v10	10694	12646	1953	762.1	3.92404	1.14385	2.72309
unitig_1976_Tb427v10	21201	22788	1588	778.16	3.4774	1.1304	2.31338
unitig_197_Tb427v10	2214	4342	2129	755.91	3.20178	1.12501	2.05455
unitig_197_Tb427v10	19912	21204	1293	768.77	3.55263	1.13328	2.38405
unitig_1997_Tb427v10	12906	14320	1415	906.58	4.97984	1.15084	3.64542
unitig_2003_Tb427v10	14	1643	1630	740.82	3.09456	1.12534	1.95742
unitig_2003_Tb427v10	6593	16440	9848	950.44	6.00618	1.16949	4.56182
unitig_2003_Tb427v10	19467	20243	777	727.91	3.18332	1.12755	2.04218
unitig_2014_Tb427v10	24494	29562	5069	939.88	5.9974	1.17034	4.5559
unitig_2015_Tb427v10	5701	10768	5068	939.75	6.00562	1.17047	4.56338
unitig_2015_Tb427v10	16325	18677	2353	745.61	3.33087	1.12917	2.17389
unitig_2016_Tb427v10	5	2132	2128	917.21	5.73339	1.16728	4.31799
unitig_2016_Tb427v10	7794	10053	2260	758.62	3.3991	1.13009	2.23901
unitig_2071_Tb427v10	7498	8498	1001	916.59	6.00701	1.17086	4.56663
unitig_2076_Tb427v10	11	24191	24181	944.03	6.86952	1.1865	5.33879
unitig_2077_Tb427v10	438	2738	2301	734.95	3.72502	1.14093	2.5303
unitig_2077_Tb427v10	11054	12701	1648	772.33	3.11455	1.12091	1.9709
unitig_2078_Tb427v10	22270	24599	2330	942.53	5.8889	1.1672	4.45541
unitig_2078_Tb427v10	26810	28642	1833	767.36	3.42297	1.13018	2.26147
unitig_2078_Tb427v10	37063	38330	1268	774.29	3.39515	1.12869	2.23693
unitig_2080_Tb427v10	454	1116	663	687.78	4.41172	1.16456	3.15815
unitig_2080_Tb427v10	9366	10639	1274	768.42	3.18324	1.12353	2.03872
unitig_2080_Tb427v10	15622	16153	532	788.84	3.55916	1.13157	2.39016
unitig_2080_Tb427v10	21602	23448	1847	754.72	3.51252	1.13384	2.34372
unitig_2080_Tb427v10	31784	33709	1926	772.54	3.13676	1.12181	1.99488
unitig_2081_Tb427v10	14151	24279	10129	949.58	6.06099	1.17061	4.61141
unitig_2081_Tb427v10	30352	31304	953	592.14	2.72397	1.12971	1.60634
unitig_2085_Tb427v10	2	1941	1940	917.34	5.58268	1.16394	4.18971
unitig_2085_Tb427v10	7075	10847	3773	665.06	3.03533	1.12877	1.8969
unitig_2085_Tb427v10	12002	13961	1960	748.46	3.56365	1.13547	2.38628
unitig_2085_Tb427v10	22782	23300	519	764.29	3.41139	1.12979	2.25135
unitig_2087_Tb427v10	1510	5299	3790	673.79	3.13203	1.13093	1.98788
unitig_2087_Tb427v10	6436	8392	1957	748.58	3.54233	1.13492	2.36711
unitig_2087_Tb427v10	17239	17756	518	764.62	3.37866	1.12868	2.21906
unitig_2087_Tb427v10	32848	33601	754	737.09	3.16154	1.12612	2.02173
unitig_2087_Tb427v10	36644	46755	10112	948.83	5.95864	1.16874	4.51982
unitig_2087_Tb427v10	49173	50875	1703	755.98	3.13403	1.12369	1.99579
unitig_2119_Tb427v10	8649	24737	16089	946.52	5.95495	1.16863	4.5172
unitig_2119_Tb427v10	30930	32786	1857	647.89	3.21238	1.13624	2.06612
unitig_2119_Tb427v10	35539	38133	2595	743.87	3.20825	1.12676	2.06463
unitig_2119_Tb427v10	46788	49175	2388	763.08	3.29859	1.12751	2.14938
unitig_2120_Tb427v10	7766	10163	2398	762.87	3.3329	1.12843	2.18128
unitig_2120_Tb427v10	21427	22421	995	759.92	3.2279	1.12548	2.08044
unitig_2121_Tb427v10	3738	4393	656	760.41	3.2358	1.12568	2.08806
unitig_2125_Tb427v10	14	5239	5226	984.09	8.19318	1.20376	6.552
unitig_2125_Tb427v10	6623	16187	9565	936.22	5.71801	1.16523	4.30896
unitig_2126_Tb427v10	5	14517	14513	946.12	6.27708	1.17379	4.81602
unitig_2128_Tb427v10	680	10546	9867	935	5.6888	1.16465	4.28282
unitig_2133_Tb427v10	6	7508	7503	985.57	8.34885	1.20609	6.69163
unitig_2139_Tb427v10	20768	25090	4323	920.77	5.55943	1.16438	4.1686
unitig_2140_Tb427v10	15922	20330	4409	927.01	5.83217	1.16899	4.4104
unitig_2166_Tb427v10	26	3753	3728	955.72	6.98921	1.18619	5.452
unitig_2166_Tb427v10	11329	13225	1897	763.09	3.27326	1.12662	2.1251
unitig_2166_Tb427v10	22446	24059	1614	778.42	3.18152	1.12295	2.04019
unitig_2168_Tb427v10	8514	10697	2184	767.14	3.22794	1.12515	2.08325
unitig_2169_Tb427v10	7500	9138	1639	772.46	3.1696	1.12302	2.02792
unitig_2170_Tb427v10	42	1840	1799	754.88	3.08573	1.12267	1.94894
unitig_2174_Tb427v10	15447	16618	1172	925.49	5.39049	1.15757	4.01136
unitig_2174_Tb427v10	24633	29565	4933	942.54	6.13744	1.17269	4.68327
unitig_2175_Tb427v10	8110	13046	4937	946.9	6.13398	1.1722	4.67829
unitig_2175_Tb427v10	26743	27286	544	775.82	3.6352	1.13487	2.46048
unitig_2184_Tb427v10	1	9525	9525	945.31	6.48714	1.17803	5.00629
unitig_219_Tb427v10	10212	14721	4510	935.91	5.84951	1.1684	4.42494
unitig_2201_Tb427v10	1140	3135	1996	722.23	3.60172	1.13941	2.41722
unitig_2201_Tb427v10	5908	7954	2047	669.03	3.23133	1.13356	2.07569
unitig_2201_Tb427v10	13332	23426	10095	949.61	6.08834	1.17119	4.63525
unitig_2213_Tb427v10	5105	9572	4468	945.93	5.98545	1.16999	4.54473
unitig_2216_Tb427v10	18292	19737	1446	760.64	3.43858	1.13138	2.27982
unitig_2216_Tb427v10	27481	28766	1286	708.94	10.0524	1.28854	8.44591
unitig_2217_Tb427v10	3328	4952	1625	768.09	3.18874	1.12404	2.04692
unitig_2217_Tb427v10	29602	31359	1758	743.37	3.22615	1.12729	2.08212
unitig_2217_Tb427v10	66658	68929	2272	764.71	3.11057	1.12216	1.97233
unitig_2217_Tb427v10	76889	78818	1930	753.74	3.5948	1.1359	2.41708
unitig_2217_Tb427v10	86634	89132	2499	748.97	3.47203	1.13307	2.3041
unitig_2217_Tb427v10	92028	93569	1542	658.08	3.04095	1.1296	1.90459
unitig_2218_Tb427v10	7611	10100	2490	750.33	3.48412	1.13327	2.31632
unitig_2218_Tb427v10	12988	14807	1820	684.34	3.27049	1.13323	2.1147
unitig_2218_Tb427v10	19656	20797	1142	910.4	5.20406	1.15566	3.84438
unitig_2219_Tb427v10	4903	6046	1144	910.12	5.1647	1.15491	3.80885
unitig_2219_Tb427v10	28601	29159	559	535.24	2.93544	1.1443	1.8073
unitig_2222_Tb427v10	11546	12266	721	901.1	5.01928	1.15229	3.67743
unitig_2222_Tb427v10	15342	16049	708	739.21	3.02902	1.12197	1.89589
unitig_2222_Tb427v10	23660	25440	1781	747.39	2.87244	1.11689	1.74756
unitig_2222_Tb427v10	58221	59112	892	772.75	3.53355	1.132	2.3615
unitig_2223_Tb427v10	7035	7590	556	776.18	3.83781	1.14024	2.6473
unitig_2223_Tb427v10	11466	16184	4719	948.62	5.94748	1.16874	4.50944
unitig_2228_Tb427v10	12550	14250	1701	765.15	3.27508	1.12662	2.12366
unitig_2228_Tb427v10	17887	19621	1735	652.01	2.87556	1.12549	1.74924
unitig_2229_Tb427v10	6446	8144	1699	762.92	3.22941	1.12564	2.08226
unitig_2229_Tb427v10	11782	13497	1716	681.64	3.10176	1.12959	1.96486
unitig_2230_Tb427v10	33	2226	2194	753.74	2.87106	1.11662	1.74604
unitig_2231_Tb427v10	11900	13706	1807	747.58	3.09546	1.1233	1.95846
unitig_2231_Tb427v10	18659	25291	6633	942.46	5.86547	1.16731	4.43809
unitig_223_Tb427v10	13679	22161	8483	940.93	6.56694	1.18026	5.07625
unitig_2246_Tb427v10	9309	13736	4428	951.73	6.23724	1.17423	4.76718
unitig_2246_Tb427v10	16233	20900	4668	938.52	5.96166	1.17015	4.5225
unitig_2246_Tb427v10	25520	27907	2388	666.21	3.08773	1.13011	1.9467
unitig_2263_Tb427v10	16	29052	29037	938.11	6.8554	1.18629	5.32954
unitig_2270_Tb427v10	22	16289	16268	901.44	6.16249	1.17698	4.7142
unitig_2311_Tb427v10	1	5434	5434	953.35	7.72163	1.19907	6.12298
unitig_2313_Tb427v10	23035	28211	5177	945.61	5.82645	1.16641	4.40403
unitig_2332_Tb427v10	14611	16876	2266	768.11	3.10877	1.12153	1.96887
unitig_2332_Tb427v10	25000	26912	1913	737.89	3.56168	1.13634	2.38368
unitig_2332_Tb427v10	34734	37183	2450	750.1	3.74754	1.14029	2.5551
unitig_2332_Tb427v10	42916	47757	4842	946.62	5.95635	1.16903	4.51697
unitig_2332_Tb427v10	50809	51353	545	783.3	3.49317	1.13086	2.33207
unitig_2332_Tb427v10	61112	62997	1886	761.24	3.39696	1.13021	2.24056
unitig_2332_Tb427v10	70798	72650	1853	746.28	3.42455	1.13236	2.26738
unitig_2332_Tb427v10	80590	82431	1842	744.17	3.23341	1.12734	2.08724
unitig_2332_Tb427v10	83613	84391	779	709.61	2.5051	1.10887	1.39688
unitig_2332_Tb427v10	85603	87044	1442	658.06	2.93157	1.12689	1.80399
unitig_2332_Tb427v10	92176	93267	1092	909.78	5.37592	1.15893	3.99788
unitig_2333_Tb427v10	15205	16190	986	760.43	3.41846	1.13064	2.25831
unitig_2334_Tb427v10	1663	2649	987	733.17	2.98744	1.1214	1.85656
unitig_2335_Tb427v10	11151	12898	1748	749.69	3.14915	1.12442	2.00901
unitig_2335_Tb427v10	15477	17505	2029	648.88	3.16827	1.13404	2.01769
unitig_2335_Tb427v10	24196	26486	2291	632.02	3.21413	1.13758	2.06278
unitig_2342_Tb427v10	17713	18855	1143	916.84	5.33597	1.15783	3.96286
unitig_2342_Tb427v10	23400	26981	3582	710	3.28952	1.13204	2.13709
unitig_2342_Tb427v10	28409	31292	2884	745.21	3.86197	1.14363	2.65663
unitig_2344_Tb427v10	4736	8319	3584	709.96	3.32174	1.13289	2.16629
unitig_2344_Tb427v10	9747	12259	2513	761.76	3.53204	1.13369	2.36439
unitig_2344_Tb427v10	20041	20686	646	755.04	3.09317	1.12199	1.95264
unitig_2344_Tb427v10	25882	27387	1506	756.12	3.14797	1.12416	2.00779
unitig_2448_Tb427v10	10471	12888	2418	755.02	3.49221	1.13284	2.32128
unitig_2448_Tb427v10	20676	22562	1887	749.91	3.2614	1.12773	2.11457
unitig_2448_Tb427v10	30387	32381	1995	748.85	3.58603	1.13581	2.40451
unitig_2448_Tb427v10	40115	41878	1764	747.22	3.22763	1.12848	2.08239
unitig_2451_Tb427v10	4971	6876	1906	762.21	3.11824	1.12251	1.98009
unitig_2451_Tb427v10	15577	17035	1459	770.31	3.36853	1.12848	2.21216
unitig_2452_Tb427v10	13114	14583	1470	744.27	3.01728	1.12126	1.88452
unitig_2452_Tb427v10	17241	17859	619	684.94	3.39994	1.13736	2.23777
unitig_2456_Tb427v10	19895	24301	4407	933.43	5.8842	1.16922	4.45718
unitig_2457_Tb427v10	13300	17723	4424	935.78	5.87284	1.16881	4.44648
unitig_2466_Tb427v10	5359	7000	1642	670.03	3.02495	1.12822	1.89034
unitig_2466_Tb427v10	33227	34710	1484	753.31	3.12713	1.12373	1.98924
unitig_2467_Tb427v10	3034	4563	1530	664.06	3.05859	1.12998	1.92295
unitig_2467_Tb427v10	34321	35720	1400	750.31	2.94703	1.11867	1.8177
unitig_2467_Tb427v10	38603	39973	1371	677.35	3.19867	1.1332	2.05303
unitig_2477_Tb427v10	21085	22644	1560	665.94	3.0304	1.12882	1.89566
unitig_2480_Tb427v10	5427	6956	1530	671.89	3.0351	1.12831	1.90003
unitig_2481_Tb427v10	18826	20315	1490	733.57	3.1572	1.12616	2.01679
unitig_2481_Tb427v10	22365	23614	1250	672.31	3.09784	1.13039	1.96075
unitig_2481_Tb427v10	33736	34323	588	675.23	2.97297	1.12631	1.84272
unitig_2489_Tb427v10	16293	18129	1837	766.84	3.19049	1.12416	2.04826
unitig_2490_Tb427v10	15275	16660	1386	773.59	3.37889	1.12834	2.22266
unitig_2490_Tb427v10	19166	23991	4826	950.77	6.00132	1.16946	4.55897
unitig_2490_Tb427v10	30799	32800	2002	711.37	3.47508	1.13805	2.31403
unitig_2491_Tb427v10	13	1807	1795	741.3	3.19681	1.12771	2.05427
unitig_2491_Tb427v10	4239	6264	2026	647.87	3.17153	1.13419	2.01996
unitig_2491_Tb427v10	12955	15300	2346	651.78	3.34775	1.13886	2.18336
unitig_2491_Tb427v10	22983	24914	1932	754.58	3.21039	1.12583	2.06697
unitig_2491_Tb427v10	26130	30481	4352	659.4	3.14696	1.13267	2.00117
unitig_2492_Tb427v10	1	2473	2473	787.35	27.584	1.52253	25.8686
unitig_2492_Tb427v10	6456	7278	823	416.97	4.14114	1.20751	2.91045
unitig_2495_Tb427v10	23570	28431	4862	951.07	6.18296	1.17302	4.72081
unitig_2495_Tb427v10	32202	32876	675	765.43	3.15261	1.12329	2.01287
unitig_2495_Tb427v10	43768	48863	5096	947.8	6.00822	1.16965	4.56664
unitig_2500_Tb427v10	12	2986	2975	936.65	5.94896	1.16914	4.51356
unitig_2500_Tb427v10	12470	19425	6956	934.93	5.75061	1.16606	4.3361
unitig_2501_Tb427v10	5820	15807	9988	950.67	5.98553	1.16901	4.54428
unitig_2501_Tb427v10	18685	19213	529	775.41	3.80492	1.13949	2.61764
unitig_2507_Tb427v10	9	4648	4640	938.91	5.89837	1.16866	4.46753
unitig_2507_Tb427v10	7526	8060	535	776.12	3.83223	1.14003	2.64156
unitig_2507_Tb427v10	18324	19633	1310	652.09	2.58622	1.11648	1.47457
unitig_2512_Tb427v10	12	8165	8154	960.81	8.5615	1.21231	6.90754
unitig_2512_Tb427v10	9981	14391	4411	935.93	5.95776	1.17054	4.52017
unitig_2529_Tb427v10	5200	6803	1604	752.49	3.0608	1.1216	1.92469
unitig_2529_Tb427v10	14448	16943	2496	744.61	3.63414	1.13746	2.44502
unitig_252_Tb427v10	13	1414	1402	908.97	5.97384	1.17273	4.53318
unitig_252_Tb427v10	56169	60004	3836	735.77	101.779	2.42956	99.5605
unitig_2534_Tb427v10	2660	4471	1812	749.49	3.09744	1.12284	1.9591
unitig_2534_Tb427v10	12125	14616	2492	751.7	3.75771	1.13983	2.55678
unitig_2534_Tb427v10	20343	22299	1957	907.06	5.24477	1.15843	3.8833
unitig_2565_Tb427v10	18	3139	3122	933.09	6.05714	1.17232	4.60895
unitig_2565_Tb427v10	25075	27340	2266	756.78	3.14836	1.12385	2.00799
unitig_2565_Tb427v10	35137	37560	2424	750.4	3.59947	1.13664	2.42339
unitig_2565_Tb427v10	43327	48264	4938	947.61	6.05393	1.1706	4.60391
unitig_2565_Tb427v10	54545	56016	1472	712.53	3.63093	1.14122	2.45011
unitig_2568_Tb427v10	1	8208	8208	930.48	12.8392	1.27977	11.1118
unitig_2568_Tb427v10	10004	14405	4402	934.06	5.80848	1.16794	4.38705
unitig_2569_Tb427v10	8	3290	3283	933.05	5.94028	1.17041	4.50302
unitig_2569_Tb427v10	18906	21201	2296	762.9	2.96663	1.11837	1.83733
unitig_2569_Tb427v10	51551	53169	1619	732.85	3.27221	1.12952	2.12451
unitig_2569_Tb427v10	70812	71459	648	691.19	3.54909	1.14047	2.37101
unitig_2569_Tb427v10	72630	73452	823	662.91	2.55864	1.11463	1.44819
unitig_2569_Tb427v10	77623	79043	1421	902.94	4.84992	1.14802	3.52665
unitig_2575_Tb427v10	6	10162	10157	856.82	25.8607	1.46319	24.0645
unitig_2575_Tb427v10	12983	14558	1576	357.25	3.7037	1.2112	2.51059
unitig_2582_Tb427v10	10	1399	1390	755.16	2.9715	1.12045	1.84166
unitig_2582_Tb427v10	10822	13156	2335	758.99	3.60625	1.13592	2.43377
unitig_2582_Tb427v10	21756	23686	1931	745.95	3.32409	1.12964	2.17164
unitig_2605_Tb427v10	1	904	904	551.78	72.1649	2.29763	70.1166
unitig_2610_Tb427v10	2975	5384	2410	760.47	3.4605	1.13158	2.29742
unitig_2611_Tb427v10	25469	27280	1812	763.44	3.64844	1.13628	2.46848
unitig_2612_Tb427v10	462	1612	1151	750.42	3.5628	1.13556	2.39224
unitig_2623_Tb427v10	16	16391	16376	945.11	8.78063	1.21853	7.13831
unitig_2623_Tb427v10	19596	20110	515	368.15	3.88556	1.21276	2.67851
unitig_262_Tb427v10	4	1600	1597	910.76	5.50688	1.16365	4.12094
unitig_262_Tb427v10	6987	9030	2044	669.88	3.27892	1.13484	2.11916
unitig_262_Tb427v10	11793	13369	1577	751.31	2.94939	1.11851	1.81921
unitig_262_Tb427v10	21132	22600	1469	759	2.96992	1.1186	1.83966
unitig_262_Tb427v10	26798	29241	2444	766.62	3.11553	1.12215	1.97773
unitig_2671_Tb427v10	24163	25230	1068	907.81	5.62001	1.16435	4.21914
unitig_2672_Tb427v10	15	997	983	803.75	4.04653	1.14189	2.8142
unitig_2672_Tb427v10	5818	8962	3145	682.51	3.39442	1.13704	2.22806
unitig_2672_Tb427v10	11214	13023	1810	754.11	3.29249	1.1281	2.14269
unitig_2702_Tb427v10	1167	5586	4420	932.01	5.88076	1.16933	4.45356
unitig_2702_Tb427v10	21364	22868	1505	755.03	2.90389	1.11705	1.77687
unitig_2706_Tb427VSG-476_Tb427v10	1	10362	10362	849.3	68.0299	1.97324	65.8746
unitig_2706_Tb427VSG-476_Tb427v10	13130	16200	3071	752.97	11.1635	1.28569	9.55514
unitig_271_Tb427v10	51	1267	1217	662.46	2.78119	1.12252	1.66105
unitig_271_Tb427v10	2625	12690	10066	945.47	5.97441	1.16942	4.53588
unitig_272_Tb427v10	10296	16406	6111	879.86	7.35012	1.20702	5.91197
unitig_2736_Tb427VSG-31_Tb427v10	2	17584	17583	963.14	9.65656	1.22887	7.97264
unitig_2736_Tb427VSG-31_Tb427v10	21069	24478	3410	806.48	20.8833	1.41116	19.1328
unitig_278_Tb427v10	7843	9735	1893	752.16	3.1129	1.12328	1.97525
unitig_278_Tb427v10	33715	34808	1094	910.68	5.35259	1.15841	3.97721
unitig_2801_Tb427v10	1047	3598	2552	744.26	3.68886	1.13944	2.50232
unitig_2801_Tb427v10	9355	14293	4939	947.16	6.03232	1.17023	4.58448
unitig_284_Tb427v10	8	3947	3940	881.16	23.0218	1.41391	21.236
unitig_284_Tb427v10	29092	31232	2141	761.9	3.2582	1.12637	2.10897
unitig_284_Tb427v10	37960	42589	4630	952.87	6.29213	1.17484	4.81849
unitig_284_Tb427v10	45223	46391	1169	762.97	3.21308	1.12521	2.06983
unitig_284_Tb427v10	55012	57540	2529	754.84	3.16705	1.12446	2.02567
unitig_284_Tb427v10	65181	65850	670	733.07	2.92971	1.11956	1.80099
unitig_284_Tb427v10	68977	69704	728	899.57	5.07775	1.1536	3.73184
unitig_284_Tb427v10	85556	86941	1386	905.34	4.93721	1.14963	3.60578
unitig_288_Tb427v10	21773	41331	19559	969.13	7.38453	1.19194	5.81375
unitig_2963_Tb427v10	1	4769	4769	791.32	50.6148	1.79598	48.6687
unitig_2963_Tb427v10	6313	10709	4397	933.88	5.92167	1.16996	4.48935
unitig_2969_Tb427v10	1	3895	3895	917.06	11.4846	1.26675	9.74948
unitig_2969_Tb427v10	5581	9978	4398	934.88	5.96263	1.17059	4.52634
unitig_2977_Tb427v10	1	1488	1488	780.65	14.2438	1.3328	12.5197
unitig_2977_Tb427v10	2922	7336	4415	933.73	6.008	1.17158	4.56678
unitig_2996_Tb427v10	7	5606	5600	976.24	7.96922	1.20091	6.34751
unitig_2996_Tb427v10	7497	11923	4427	933.74	5.89425	1.16943	4.46536
unitig_2996_Tb427v10	27321	28564	1244	708.88	2.96102	1.12303	1.83104
unitig_3005_Tb427v10	3	2278	2276	925.75	6.15208	1.1747	4.69394
unitig_3005_Tb427v10	17842	18525	684	723.99	2.92696	1.12044	1.79859
unitig_3019_Tb427v10	432	2461	2030	733.1	3.42198	1.13386	2.26063
unitig_3019_Tb427v10	10259	12676	2418	753.34	3.35288	1.12938	2.19513
unitig_3019_Tb427v10	17038	17896	859	779.29	2.87646	1.11441	1.75153
unitig_302_Tb427v10	23040	24676	1637	769.15	3.02771	1.11938	1.89407
unitig_3033_Tb427v10	1299	1889	591	676.2	3.09793	1.12974	1.95915
unitig_3033_Tb427v10	5496	6026	531	762.35	3.02241	1.12018	1.89107
unitig_3033_Tb427v10	13298	15473	2176	674.39	3.15697	1.13131	2.01093
unitig_3033_Tb427v10	18505	19981	1477	752.28	3.06757	1.12195	1.93183
unitig_303_Tb427v10	1427	4218	2792	740.97	3.74796	1.14069	2.54722
unitig_303_Tb427v10	9950	14819	4870	947.15	5.98862	1.16963	4.54571
unitig_303_Tb427v10	17910	18411	502	778.72	2.82909	1.11307	1.70636
unitig_3048_Tb427v10	17172	18960	1789	755.33	3.16656	1.12458	2.02623
unitig_3076_Tb427v10	2728	3624	897	325.04	2.92773	1.18553	1.79948
unitig_3076_Tb427v10	29208	33789	4582	952.96	6.23679	1.17391	4.76845
unitig_3082_Tb427v10	41014	42051	1038	523.37	46.895	1.93698	45.0013
unitig_308_Tb427v10	1	3310	3310	937.35	7.55288	1.19815	5.97455
unitig_308_Tb427v10	6205	11232	5028	944.34	6.00399	1.17003	4.56157
unitig_308_Tb427v10	16409	18949	2541	756.42	3.31231	1.12815	2.15609
unitig_308_Tb427v10	26762	28665	1904	748.11	3.29914	1.12844	2.14429
unitig_308_Tb427v10	36513	38907	2395	765.05	2.85814	1.1151	1.73439
unitig_309_Tb427v10	42	9104	9063	959.16	8.95776	1.21969	7.30661
unitig_309_Tb427v10	10997	15471	4475	937.69	5.94167	1.17011	4.50396
unitig_313_Tb427v10	1	811	811	535.48	5.76891	1.22291	4.38004
unitig_313_Tb427v10	8100	10045	1946	751.91	3.31026	1.12858	2.15898
unitig_313_Tb427v10	19243	20947	1705	762.36	3.25975	1.1265	2.11326
unitig_3147_Tb427v10	11756	12897	1142	910.6	5.21455	1.15594	3.85436
unitig_3147_Tb427v10	17710	20854	3145	685.42	3.39133	1.13665	2.22415
unitig_3147_Tb427v10	22534	24849	2316	747.74	3.56493	1.13571	2.39262
unitig_316_Tb427v10	20942	36628	15687	948.31	5.97149	1.16891	4.53229
unitig_316_Tb427v10	39460	40005	546	784.91	3.75314	1.13707	2.56891
unitig_316_Tb427v10	45922	46440	519	788.06	3.7773	1.13684	2.58637
unitig_316_Tb427v10	49470	53959	4490	942.48	5.95719	1.16969	4.52006
unitig_316_Tb427v10	66559	68761	2203	576.04	82.7098	2.39849	80.5894
unitig_317_Tb427v10	502	5434	4933	948.89	6.07914	1.17112	4.62672
unitig_317_Tb427v10	12088	14501	2414	750.85	3.59429	1.13641	2.41857
unitig_320_Tb427v10	7585	9575	1991	943.72	6.70988	1.1832	5.19642
unitig_320_Tb427v10	17002	19026	2025	942.7	6.85634	1.18584	5.33055
unitig_348_Tb427v10	690	5091	4402	934.42	5.84166	1.16837	4.41977
unitig_348_Tb427v10	20657	22455	1799	754.75	2.9164	1.11735	1.78801
unitig_348_Tb427v10	27507	29389	1883	707.81	15.021	1.35584	13.3877
unitig_376_Tb427v10	10634	12758	2125	768.68	3.52363	1.13297	2.35995
unitig_395_Tb427v10	41	4661	4621	891.73	5.01935	1.15489	3.688
unitig_397_Tb427v10	19	20310	20292	931.65	16.0122	1.31507	14.3039
unitig_407_Tb427v10	20	2378	2359	663.75	58.8966	1.97863	56.9155
unitig_407_Tb427v10	20373	21878	1506	760.06	3.46012	1.13214	2.30173
unitig_407_Tb427v10	24829	30045	5217	948.72	5.96279	1.16871	4.52481
unitig_427_Tb427v10	16	777	762	839.39	5.10155	1.16291	3.75835
unitig_427_Tb427v10	16374	18010	1637	751.32	3.07047	1.12211	1.93497
unitig_427_Tb427v10	27159	29136	1978	754.18	3.31973	1.12869	2.16767
unitig_427_Tb427v10	36918	38844	1927	748.8	3.45697	1.13275	2.29289
unitig_427_Tb427v10	46895	48079	1185	677.17	5.45108	1.19605	4.09097
unitig_464_Tb427VSG-315_and_Tb427VSG-369_Tb427v10	19	13952	13934	967.69	9.19249	1.22134	7.53902
unitig_464_Tb427VSG-315_and_Tb427VSG-369_Tb427v10	17565	21350	3786	752.79	101.259	2.40364	98.836
unitig_464_Tb427VSG-315_and_Tb427VSG-369_Tb427v10	24634	25681	1048	530.63	19.6681	1.48747	17.9409
unitig_490_Tb427v10	1	11728	11728	949.53	12.1184	1.26477	10.4201
unitig_50_Tb427v10	6604	8477	1874	394.92	20.898	1.64564	19.1083
unitig_517_Tb427v10	461	6964	6504	955.54	7.75081	1.19795	6.16077
unitig_517_Tb427v10	8770	13180	4411	934.64	5.856	1.16863	4.43232
unitig_520_Tb427v10	7295	9314	2020	768.28	3.11257	1.12171	1.974
unitig_520_Tb427v10	25206	29601	4396	935.42	5.92928	1.16989	4.49663
unitig_524_Tb427VSG-25_Tb427v10	11	15298	15288	888.82	45.9723	1.67882	44.0354
unitig_524_Tb427VSG-25_Tb427v10	18273	21298	3026	834.24	28.7771	1.48505	26.9554
unitig_52_Tb427v10	1	1803	1803	811.58	7.61216	1.21945	6.0549
unitig_52_Tb427v10	7957	10803	2847	734.29	3.51152	1.13598	2.3432
unitig_52_Tb427v10	21643	23387	1745	651.28	3.01575	1.12955	1.87931
unitig_52_Tb427v10	24571	27546	2976	744.95	3.03658	1.12168	1.90214
unitig_52_Tb427v10	35830	38235	2406	765.4	3.0842	1.12132	1.9472
unitig_553_Tb427VSG-22_Tb427v10	1	13963	13963	890.81	35.4189	1.56494	33.5562
unitig_553_Tb427VSG-22_Tb427v10	17333	19070	1738	708.43	33.5564	1.54286	31.8117
unitig_62_Tb427v10	15	19339	19325	908.86	6.75481	1.18828	5.23637
unitig_745_Tb427VSG-424_Tb427v10	4	10778	10775	903.72	24.7773	1.42965	23.0041
unitig_745_Tb427VSG-424_Tb427v10	13249	14811	1563	711.58	16.8772	1.37215	15.2082
unitig_835_Tb427v10	1	2391	2391	700.11	74.6976	2.11199	72.6302
unitig_851_maxicircle_Tb427v10	1	2228	2228	607.76	11.3531	1.32945	9.69229
